# Supplementary material for: Preexisting Genetic Background Primes the Responses of Human Neurons to Amyloid β
Source: Int J Mol Sci. 2025 Oct 8;26(19):9804. doi: 10.3390/ijms26199804 (PMC12524996; doi:10.3390/ijms26199804)
Supplement: Supplementary file 1 [file ijms-26-09804-s001.zip]

Archive with 7 entries (7 files):
- 2 Supplementary Table S1 UP.xlsx
- 2 Supplementary Table S2 down.xlsx
- 2 Supplementary Table S3n.xlsx
- 2 Supplementary Table S4n.xlsx
- 2 Supplementary Table S5.xlsx
- 2 Supplementary Table S6.xlsx
- 2 Supplementary Tables S7.xlsx
