# Supplementary material for: Preexisting Genetic Background Primes the Responses of Human Neurons to Amyloid β
Source: Int J Mol Sci. 2025 Oct 8;26(19):9804. doi: 10.3390/ijms26199804 (PMC12524996; doi:10.3390/ijms26199804)
Supplement: Supplementary file 1 [file ijms-26-09804-s001.zip › 2 Supplementary Table S1 UP.xlsx]

## Sheet: Sheet1
Annotation Cluster 1	Enrichment Score: 4.71960942718342
Category	Term	Count	%	PValue	Genes	List Total	Pop Hits	Pop Total	Fold Enrichment	Bonferroni	Benjamini	FDR
GOTERM_CC_DIRECT	GO:0016020~membrane	131	38.0814	3.33532e-08	SCARB2, SPPL2B, ARHGDIG, WBP1L, AQP4, FAIM2, ENO2, HS6ST3, FADS3, SCAMP5, NYNRIN, TMEM268, NIPAL3, ARL6IP5, SLC16A7, NRCAM, EPHB2, SEC62, GABARAPL1, SLC11A2, SPNS2, ACSL6, LMTK3, ANK2, ATP1B2, ATP1B1, TMEM130, ARMCX3, RAB30, ADGRB3, TMEM259, CLIP4, ASTN2, CDS1, GPM6A, IGSF3, SLC45A1, PCDH10, MYCBP2, TMEM59L, PRKCZ, PLD3, GIGYF2, ADGRG1, MAN2A2, MYO6, TMEM129, TSPAN5, KCNN3, ATP6V0A1, ZBED3, VAT1,…	328	5415	20795	1.53376	1.34079e-05	6.70399e-06	6.38713e-06
UP_KW_CELLULAR_COMPONENT	KW-0472~Membrane	179	52.0349	5.72451e-06	SLC46A3, SCARB2, TMEM167B, SPPL2B, WBP1L, AQP4, FAIM2, ENO2, CDH8, HS6ST3, FADS3, SCAMP5, NYNRIN, GPR176, TMEM268, FRRS1L, CHCHD6, NIPAL3, ARL6IP5, ADORA1, SLC16A7, NRCAM, TMEM38A, EPHB2, STK32A, SEC62, GABARAPL1, MIGA1, FBXO2, SLC11A2, SPNS2, ACSL6, LMTK3, ANK2, MITF, ATP1B2, ATP1B1, TMEM130, ARMCX3, BCAN, RAB30, ADGRB3, TMEM259, CLIP4, MXRA8, ASTN2, OSBP2, ATF4, CDS1, GPM6A, RTN3, IGSF3, SLC45A…	303	8353	18049	1.2765	0.000194615	7.36684e-05	6.06681e-05
UP_SEQ_FEATURE	TRANSMEM:Helical	123	35.7558	9.39939e-06	SLC46A3, SCARB2, TMEM167B, SPPL2B, WBP1L, AQP4, FAIM2, CDH8, FADS3, SCAMP5, NYNRIN, TMEM268, FRRS1L, NIPAL3, ARL6IP5, ADORA1, SLC16A7, NRCAM, TMEM38A, EPHB2, SEC62, MIGA1, SLC11A2, SPNS2, ACSL6, LMTK3, ATP1B2, ATP1B1, TMEM130, ARMCX3, ADGRB3, TMEM259, CLIP4, MXRA8, ASTN2, CDS1, GPM6A, RTN3, IGSF3, SLC45A1, PCDH10, TMEM59L, PLD3, NKAIN2, ADGRG1, NKAIN3, MAN2A2, TMEM129, TSPAN5, SARAF, KCNN3, ATP6V…	329	5451	20675	1.41801	0.0168506	0.0169941	0.0169941
UP_SEQ_FEATURE	TOPO_DOM:Cytoplasmic	93	27.0349	3.66839e-05	SLC46A3, GPR27, SCARB2, TENM1, SLC44A1, TMEM167B, GRIK5, SPPL2B, MIA3, AQP4, SLC7A11, SLC6A1, ELFN2, PKD1, CDH8, SYNE1, HS6ST3, HERPUD1, JPH4, FADS3, SCAMP5, PANX2, GPR176, SGCD, MAN1A2, ADORA1, ARL6IP5, SLC16A7, NRCAM, TMEM38A, EPHB2, SEC62, GALNT9, ADGRV1, ATP6AP1, SLC11A2, ACSL6, NRG1, ATP1B2, ATP1B1, TMEM130, ARMCX3, SLC7A5, LMBRD1, NRG3, ADGRB3, MXRA8, ASTN2, PPP1R15A, GPM6A, RTN3, SAMD8, IG…	329	3923	20675	1.48975	0.064174	0.0331623	0.0331623
UP_KW_DOMAIN	KW-1133~Transmembrane helix	130	37.7907	0.000679861	SLC46A3, SCARB2, TMEM167B, SPPL2B, WBP1L, AQP4, FAIM2, CDH8, HS6ST3, FADS3, SCAMP5, NYNRIN, GPR176, TMEM268, FRRS1L, NIPAL3, ARL6IP5, ADORA1, SLC16A7, NRCAM, TMEM38A, EPHB2, SEC62, MIGA1, SLC11A2, SPNS2, ACSL6, LMTK3, ATP1B2, ATP1B1, TMEM130, ARMCX3, ADGRB3, TMEM259, CLIP4, MXRA8, ASTN2, CDS1, GPM6A, RTN3, IGSF3, SLC45A1, PCDH10, TMEM59L, PLD3, NKAIN2, ADGRG1, NKAIN3, MAN2A2, TMEM129, TSPAN5, SAR…	258	5880	14625	1.25326	0.0155204	0.0123643	0.0123643
UP_KW_DOMAIN	KW-0812~Transmembrane	130	37.7907	0.00107516	SLC46A3, SCARB2, TMEM167B, SPPL2B, WBP1L, AQP4, FAIM2, CDH8, HS6ST3, FADS3, SCAMP5, NYNRIN, GPR176, TMEM268, FRRS1L, NIPAL3, ARL6IP5, ADORA1, SLC16A7, NRCAM, TMEM38A, EPHB2, SEC62, MIGA1, SLC11A2, SPNS2, ACSL6, LMTK3, ATP1B2, ATP1B1, TMEM130, ARMCX3, ADGRB3, TMEM259, CLIP4, MXRA8, ASTN2, CDS1, GPM6A, RTN3, IGSF3, SLC45A1, PCDH10, TMEM59L, PLD3, NKAIN2, ADGRG1, NKAIN3, MAN2A2, TMEM129, TSPAN5, SAR…	258	5939	14625	1.24081	0.0244384	0.0123643	0.0123643
Annotation Cluster 2	Enrichment Score: 1.9255572453752599
Annotation Cluster 3	Enrichment Score: 1.8697089870962849
Annotation Cluster 4	Enrichment Score: 1.7810107693125001
GOTERM_CC_DIRECT	GO:0005741~mitochondrial outer membrane	12	3.48837	0.000984959	PPP1R15A, VAT1, ARMCX3, CYB5A, SLC44A1, MIGA1, SLC11A2, ACSL6, SPIRE1, MIEF2, PI4KB, MT3	328	227	20795	3.35151	0.327093	0.0232914	0.0221906
UP_KW_CELLULAR_COMPONENT	KW-1000~Mitochondrion outer membrane	9	2.61628	0.00646081	PPP1R15A, VAT1, ARMCX3, SLC44A1, MIGA1, SLC11A2, ACSL6, MIEF2, PI4KB	303	164	18049	3.26896	0.197786	0.0219668	0.0180903
Annotation Cluster 5	Enrichment Score: 1.661946023025654
Annotation Cluster 6	Enrichment Score: 1.5974949841136505
UP_KW_BIOLOGICAL_PROCESS	KW-0524~Neurogenesis	15	4.36047	0.000384382	CAMK2B, GPM6A, NTRK2, KIDINS220, NTRK3, PAX3, CHD5, DCLK1, SIRT2, TTLL7, ADGRG1, CHAC1, EPHB2, CAMK2G, GAS7	194	291	11523	3.0617	0.0287959	0.0146065	0.0146065
Annotation Cluster 7	Enrichment Score: 1.4572109868773189
GOTERM_CC_DIRECT	GO:0030665~clathrin-coated vesicle membrane	6	1.74419	0.000154147	ATP6AP1, SYT11, MYO6, ATP6V0E2, ATP6V1C1, ATP6V0A1	328	33	20795	11.5272	0.0600907	0.00885245	0.00843405
GOTERM_CC_DIRECT	GO:0030672~synaptic vesicle membrane	9	2.61628	0.00135133	SCAMP5, ATP6AP1, SV2A, SLC17A5, SYT13, ATP6V0E2, ATP6V1C1, SYT7, ATP6V0A1	328	135	20795	4.22663	0.419347	0.0285913	0.02724
