# Supplementary material for: Preexisting Genetic Background Primes the Responses of Human Neurons to Amyloid β
Source: Int J Mol Sci. 2025 Oct 8;26(19):9804. doi: 10.3390/ijms26199804 (PMC12524996; doi:10.3390/ijms26199804)
Supplement: Supplementary file 1 [file ijms-26-09804-s001.zip › 2 Supplementary Table S2 down.xlsx]

## Sheet: Sheet1
Annotation Cluster 1	Enrichment Score: 51.50763531207881
Category	Term	Count	%	PValue	Genes	List Total	Pop Hits	Pop Total	Fold Enrichment	Bonferroni	Benjamini	FDR
UP_KW_BIOLOGICAL_PROCESS	KW-0131~Cell cycle	118	23.2742	2.73718e-58	ZWILCH, GMNN, CCNF, HJURP, BUB1B, MKI67, SMC4, SMC2, CDC20, RGS2, PTTG1, CHEK2, CHEK1, RUVBL1, NUSAP1, RCC1, KNTC1, NEK2, FBXO5, ESCO2, KNL1, PIMREG, CDC25C, SGO1, SGO2, MELK, FANCD2, TIMELESS, TXNIP, KIF20B, CDCA2, CDCA3, CDCA8, NCAPG, PKMYT1, SKA3, NCAPH, SKA1, CCNB2, DSN1, CCNB1, CHTF8, RACGAP1, MCMBP, CLSPN, ECT2, FAM83D, FANCI, CDT1, UBE2I, UBE2C, PLK1, HMGA2, CDC6, ZWINT, NDC80, ANLN, TPX2,…	348	690	11523	5.66264	2.62769e-56	2.62769e-56	2.43609e-56
UP_KW_BIOLOGICAL_PROCESS	KW-0498~Mitosis	79	15.5819	5.24771e-53	ZWILCH, CCNF, NCAPG2, BUB1B, KIF11, SMC4, SMC2, CDC20, PTTG1, MIS18BP1, CHEK2, RUVBL1, NUF2, NUSAP1, RCC1, KNTC1, NEK2, FBXO5, SPDL1, CEP55, HELLS, HAUS6, KIF23, KNL1, MASTL, PIMREG, CDC25C, CIT, SGO1, ASPM, MELK, KIFC1, TIMELESS, BIRC5, KIF2C, KIF20B, CDCA2, CDCA3, NCAPG, CDCA8, SKA3, CENPA, NCAPH, SKA1, AURKB, AURKA, CCNB2, DSN1, CCNB1, MCMBP, BUB3, FAM83D, BUB1, CDT1, CENPW, UBE2I, SPAG5, UBE2…	348	294	11523	8.89746	5.0378e-51	2.5189e-51	2.33523e-51
GOTERM_BP_DIRECT	GO:0051301~cell division	81	15.9763	4.63018e-49	ZWILCH, CCNF, NCAPG2, KIF14, BUB1B, KIF11, SMC4, CKS1B, SMC2, CDC20, TUBA1C, TUBA1B, PTTG1, MIS18BP1, CHEK2, RUVBL1, NUF2, RCC1, KNTC1, NEK2, FBXO5, SPDL1, HELLS, HAUS6, KNL1, MASTL, PIMREG, CDC25C, SGO1, ASPM, SGO2, KIFC1, CKS2, TIMELESS, BIRC5, MCM5, KIF2C, KIF20B, CDCA2, CDCA3, NCAPG, CDCA8, SKA3, NCAPH, SKA1, AURKB, AURKA, CCNB2, DSN1, CCNB1, MCMBP, BUB3, FAM83D, BUB1, CDT1, CENPW, UBE2I, SPA…	493	397	19478	8.06106	1.08207e-45	1.08207e-45	1.04272e-45
UP_KW_BIOLOGICAL_PROCESS	KW-0132~Cell division	87	17.1598	1.40148e-48	ZWILCH, CCNF, NCAPG2, BUB1B, KIF11, SMC4, CKS1B, SMC2, CDC20, PTTG1, MIS18BP1, CHEK2, RUVBL1, NUF2, NUSAP1, RCC1, KNTC1, NEK2, FBXO5, SPDL1, CEP55, HELLS, HAUS6, KIF23, KNL1, MASTL, PIMREG, CDC25C, CIT, SGO1, ASPM, SGO2, MELK, KIFC1, CKS2, TIMELESS, BIRC5, MCM5, KIF2C, KIF20B, CDCA2, CDCA3, NCAPG, CDCA8, SKA3, CENPA, NCAPH, SKA1, AURKB, AURKA, CCNB2, DSN1, CCNB1, RACGAP1, MCMBP, BUB3, FAM83D, ECT…	348	421	11523	6.84264	1.34542e-46	4.48475e-47	4.15774e-47
Annotation Cluster 2	Enrichment Score: 24.721916423648292
UP_SEQ_FEATURE	CROSSLNK:Glycyl lysine isopeptide (Lys-Gly) (interchain with G-Cter in SUMO2)	105	20.7101	1.82809e-29	HJURP, RPL10A, MKI67, ETS1, BZW1, AMOT, FBL, EME1, TRIM28, SNRPD2, SALL4, CFL1, RUVBL1, DPF3, TMPO, WDHD1, RPS7, ENY2, CDCA2, CDCA7, CDCA8, GATA2, NCAPH, DSN1, ORC6, RACGAP1, ECT2, BARD1, ITPRID2, UBE2I, NUP155, FUS, CBX2, PLK1, LSM4, HNRNPL, FAM111B, CCT6A, HNRNPM, TPX2, HNRNPK, KIF4A, FASN, UBE2T, HNRNPD, ANP32E, CDK1, RNPS1, RPS23, EZH2, TOP2A, MCM7, MCM10, BRCA1, KIF11, FOXM1, LMNB2, LMNB1, P…	492	1277	20675	3.45524	5.15704e-26	5.15704e-26	5.1351e-26
UP_KW_PTM	KW-0832~Ubl conjugation	179	35.3057	1.22595e-24	CCNF, HJURP, BUB1B, ENO1, RPL10A, MKI67, ETS1, BZW1, ACTB, AMOT, CDC20, FBL, EME1, PTTG1, TRIM28, SNRPD2, PEG10, SALL4, CHEK2, CFL1, CHEK1, RUVBL1, NUSAP1, PCLAF, KDR, DPF3, FBXO5, SKP2, KPNA2, TMPO, WDHD1, RPS7, PIMREG, SGO1, FANCD2, TXNIP, PFN1, SRSF7, PPIA, PRR11, FKBP5, ENY2, CDCA2, CDCA3, INSIG1, CDCA7, CDCA8, GATA2, NCAPH, RAD51AP1, STIP1, LDHA, DSN1, CCNB1, ORC6, RACGAP1, CLSPN, ECT2, BARD…	447	2773	14316	2.06737	3.31007e-23	1.71633e-23	1.53244e-23
UP_KW_PTM	KW-1017~Isopeptide bond	137	27.0217	3.04635e-22	HJURP, ENO1, RPL10A, MKI67, ETS1, BZW1, ACTB, ACTG2, ACTG1, AMOT, CDC20, FBL, EME1, TRIM28, SNRPD2, PEG10, SALL4, CFL1, CHEK1, RUVBL1, PCLAF, DPF3, TMPO, WDHD1, RPS7, FANCD2, TXNIP, PFN1, SRSF7, PPIA, ENY2, CDCA2, INSIG1, CDCA7, CDCA8, GATA2, NCAPH, RAD51AP1, STIP1, LDHA, DSN1, ORC6, RACGAP1, ECT2, BARD1, FANCI, ITPRID2, HSPA8, UBE2I, NUP155, FUS, CBX2, PLK1, HMGA1, LSM4, HNRNPL, FAM111B, CCT6A, …	447	1900	14316	2.3093	8.22515e-21	2.84326e-21	2.53863e-21
Annotation Cluster 3	Enrichment Score: 22.53957360408713
UP_KW_CELLULAR_COMPONENT	KW-0158~Chromosome	76	14.9901	8.48917e-29	NUP107, MCM7, ZWILCH, MCM8, HJURP, HMGB2, BUB1B, BRCA1, HMGB1, MKI67, SMC4, SMC2, CDC20, MIS18BP1, NUF2, CHEK1, NUSAP1, RCC1, KNTC1, NEK2, SPDL1, TMPO, EED, ESCO2, CIP2A, KNL1, SGO1, SPOCD1, SGO2, PELI1, MCM3, TIMELESS, BIRC5, MCM4, MCM5, KIF2C, MCM6, DTL, MCM2, SPINDOC, NCAPG, CDCA8, SKA3, CENPA, NCAPH, SKA1, AURKB, RAD51AP1, DSN1, CDC45, BUB3, BUB1, GINS1, CENPU, GINS2, CDT1, CENPW, SPAG5, GINS…	469	639	18049	4.57713	3.48056e-27	1.74028e-27	1.65539e-27
UP_KW_CELLULAR_COMPONENT	KW-0137~Centromere	39	7.69231	4.30923e-27	NUP107, ZWILCH, HJURP, CDCA8, BUB1B, SKA3, CENPA, SKA1, AURKB, CDC20, DSN1, MIS18BP1, NUF2, KNTC1, NEK2, BUB3, SPDL1, BUB1, CENPU, CDT1, CENPW, SPAG5, PLK1, KNL1, NDC80, ZWINT, SGO1, SGO2, CENPE, CENPF, MIS18A, CENPH, CENPK, BIRC5, CENPN, KIF2C, SPC24, MAD2L1, SPC25	469	150	18049	10.0058	1.76678e-25	5.24057e-26	4.98494e-26
UP_KW_CELLULAR_COMPONENT	KW-0995~Kinetochore	34	6.70611	5.11275e-27	NUP107, ZWILCH, BUB1B, SKA3, SKA1, AURKB, CDC20, DSN1, NUF2, KNTC1, NEK2, BUB3, SPDL1, BUB1, CENPU, CDT1, CENPW, SPAG5, PLK1, KNL1, NDC80, ZWINT, SGO1, SGO2, CENPE, CENPF, CENPH, CENPK, BIRC5, CENPN, KIF2C, SPC24, MAD2L1, SPC25	469	105	18049	12.4615	2.09623e-25	5.24057e-26	4.98494e-26
GOTERM_BP_DIRECT	GO:0007059~chromosome segregation	33	6.50888	1.1047e-26	TOP2A, CDCA2, HJURP, TTK, BRCA1, MKI67, SKA3, SKA1, DSN1, NUF2, RCC1, NEK2, BUB1, DLGAP5, CENPU, CENPW, UBE2I, SPAG5, ESCO2, NDC80, SGO1, SGO2, CENPE, CENPF, DIAPH3, MIS18A, CENPH, CENPK, BIRC5, CENPN, KIF2C, SPC24, SPC25	493	101	19478	12.9089	2.58168e-23	1.29084e-23	1.24389e-23
GOTERM_CC_DIRECT	GO:0000776~kinetochore	34	6.70611	7.08159e-22	NUP107, ZWILCH, HJURP, BUB1B, TTK, SKA3, SKA1, ACTB, AURKB, AURKA, CDC20, DSN1, NUF2, NEK2, BUB3, BUB1, CDT1, CENPW, SPAG5, ACTL6A, PLK1, KNL1, NDC80, ZWINT, SGO1, SGO2, CENPE, CENPF, CENPH, BIRC5, KIF2C, SPC24, MAD2L1, SPC25	498	158	20795	8.98569	3.75325e-19	9.38311e-20	7.96679e-20
GOTERM_BP_DIRECT	GO:0007094~mitotic spindle assembly checkpoint signaling	18	3.5503	4.58699e-20	ZWILCH, PLK1, BUB1B, TTK, NDC80, ZWINT, CDC20, CENPF, NUF2, BIRC5, KNTC1, BUB3, TRIP13, SPDL1, BUB1, SPC24, MAD2L1, SPC25	493	30	19478	23.7055	1.07198e-16	2.67995e-17	2.58248e-17
GOTERM_CC_DIRECT	GO:0000940~outer kinetochore	15	2.95858	5.57589e-19	PLK1, BUB1B, KNL1, SKA3, NDC80, SKA1, ZWINT, CENPF, DSN1, CCNB1, NUF2, SPDL1, BUB1, SPC24, SPC25	498	20	20795	31.3178	2.95522e-16	5.91044e-17	5.0183e-17
GOTERM_CC_DIRECT	GO:0000775~chromosome, centromeric region	20	3.94477	1.28907e-15	TOP2A, CENPU, HELLS, CENPW, HJURP, CDCA8, CENPA, SMC4, NDC80, SGO1, CENPE, SGO2, CENPF, MIS18A, MIS18BP1, CENPK, BIRC5, KIF2C, CENPN, BUB3	498	68	20795	12.2815	7.06102e-13	8.54008e-14	7.25101e-14
Annotation Cluster 4	Enrichment Score: 12.36691398241867
GOTERM_BP_DIRECT	GO:0006281~DNA repair	41	8.08679	7.52861e-18	PIF1, FEN1, NUDT1, HMGB1, BRCA1, FOXM1, BRCA2, RAD51AP1, CHAF1A, EME1, PTTG1, TRIM28, EXO1, CHEK1, RUVBL1, USP1, PCLAF, RAD54L, CLSPN, POLE, BARD1, FANCI, WDHD1, NPM1, RFC3, RRM1, XRCC2, ACTL6A, RPA1, FANCA, TICRR, POLA1, FANCD2, UBE2T, RPA3, POLE2, PSME4, CDK2, PELI1, TIMELESS, CDK1	493	303	19478	5.34612	1.75944e-14	2.51348e-15	2.42206e-15
UP_KW_BIOLOGICAL_PROCESS	KW-0227~DNA damage	43	8.48126	3.19723e-11	PIF1, FEN1, PCNA, SPINDOC, UHRF1, MCM8, MCM10, HMGB1, BRCA1, FOXM1, BRCA2, RAD51AP1, CHAF1A, EME1, PTTG1, EXO1, CHEK2, CHEK1, RUVBL1, USP1, PCLAF, RAD54L, CLSPN, POLE, E2F7, BARD1, FANCI, ATAD5, XRCC2, ACTL6A, RPA1, FANCA, CIP2A, TICRR, FANCD2, UBE2T, RPA3, RFWD3, PSME4, CDK2, PELI1, TIMELESS, DTL	348	443	11523	3.21404	3.06934e-09	6.13868e-10	5.69106e-10
UP_KW_BIOLOGICAL_PROCESS	KW-0234~DNA repair	37	7.29783	3.29435e-10	PIF1, FEN1, PCNA, UHRF1, MCM8, HMGB1, BRCA1, FOXM1, BRCA2, RAD51AP1, CHAF1A, EME1, PTTG1, EXO1, CHEK2, CHEK1, RUVBL1, USP1, PCLAF, RAD54L, CLSPN, POLE, BARD1, FANCI, XRCC2, ACTL6A, RPA1, FANCA, TICRR, FANCD2, UBE2T, RPA3, RFWD3, PSME4, CDK2, PELI1, TIMELESS	348	366	11523	3.34739	3.16258e-08	5.27096e-09	4.88662e-09
Annotation Cluster 5	Enrichment Score: 8.034009216211436
UP_KW_LIGAND	KW-0067~ATP-binding	78	15.3846	1.59999e-10	TOP2A, HSP90AB1, MCM7, MCM8, KIF14, BUB1B, KIF11, CHTF18, MKI67, SMC4, PFAS, ACTB, ACTG2, KIF15, ACTG1, SMC2, CHEK2, RUVBL1, CHEK1, PBK, KDR, NEK2, TK1, CCT3, HELLS, KIF23, MASTL, TGFBR1, CIT, MELK, KIFC1, MCM3, MCM4, MCM5, KIF2C, KIF20A, MCM6, KIF20B, MCM2, PIF1, DTYMK, GMPS, TTK, PKMYT1, HSPA14, AURKB, HSPD1, AURKA, ORC1, RAD54L, PIP5K1B, MYH10, BUB1, CCT5, CCT4, HSPA8, RRM1, UBE2I, MAP3K1, ATA…	189	1454	6987	1.98317	5.27996e-09	5.27996e-09	5.27996e-09
GOTERM_MF_DIRECT	GO:0005524~ATP binding	83	16.3708	2.14665e-10	TOP2A, HSP90AB1, MCM7, PRAG1, MCM8, KIF14, BUB1B, KIF11, CHTF18, MKI67, SMC4, PFAS, ACTB, ACTG2, KIF15, THG1L, ACTG1, SMC2, CHEK2, RUVBL1, CHEK1, PBK, KDR, NEK2, TK1, CCT3, HELLS, KIF23, MASTL, TGFBR1, CIT, MELK, KIFC1, MCM3, MCM4, MCM5, KIF2C, KIF20A, MCM6, KIF20B, MCM2, PIF1, DTYMK, GMPS, TTK, ITPR3, PKMYT1, HSPA14, AURKB, HSPD1, AURKA, ORC1, RAD54L, PIP5K1B, MYH10, BUB1, CCT5, CCT4, HSPA8, RRM…	496	1546	19253	2.08394	1.59281e-07	3.98203e-08	3.8425e-08
GOTERM_MF_DIRECT	GO:0016887~ATP hydrolysis activity	36	7.10059	2.31347e-09	PIF1, HSP90AB1, MCM7, MCM8, KIF14, HSPA14, CHTF18, SMC4, ACTB, HSPD1, SMC2, KIF15, ORC1, RUVBL1, RAD54L, CCT5, CCT4, CCT3, HSPA8, RFC3, ATAD5, ATAD2, KIF23, CDC6, CCT6A, PSMC3, KIFC1, MCM3, MCM4, MCM5, KIF2C, KIF20A, MCM6, TRIP13, KIF20B, MCM2	496	432	19253	3.23471	1.71659e-06	2.14574e-07	2.07055e-07
UP_KW_LIGAND	KW-0547~Nucleotide-binding	88	17.357	7.88698e-09	TOP2A, HSP90AB1, MCM7, MCM8, KIF14, BUB1B, KIF11, CHTF18, MKI67, SMC4, PFAS, ACTB, ACTG2, KIF15, THG1L, ACTG1, SMC2, TUBA1C, TUBA1B, CHEK2, RUVBL1, CHEK1, PBK, KDR, NEK2, TK1, CCT3, HELLS, KIF23, MASTL, TUBG1, TGFBR1, CIT, RAP2C, MELK, KIFC1, RHOJ, MCM3, MCM4, MCM5, RHOU, KIF2C, KIF20A, MCM6, KIF20B, DCTPP1, MCM2, PIF1, DTYMK, GMPS, TTK, PKMYT1, HSPA14, AURKB, HSPD1, AURKA, ORC1, RAD54L, PIP5K1B,…	189	1888	6987	1.7231	2.6027e-07	1.30135e-07	1.30135e-07
INTERPRO	IPR027417:P-loop_NTPase	42	8.28402	0.00010787	PIF1, DTYMK, MCM7, MCM8, KIF14, KIF11, IQGAP2, CHTF18, SMC4, SMC2, KIF15, ORC1, RUVBL1, RAD54L, TK1, MYH10, HELLS, RFC3, ATAD5, XRCC2, ATAD2, KIF23, CDC6, RAP2C, ASPM, CENPE, MYO1B, PSMC3, KIFC1, KIF4A, RHOJ, MCM3, MCM4, MCM5, RHOU, KIF2C, KIF20A, MCM6, TRIP13, KIF20B, RAN, MCM2	501	917	20808	1.90227	0.152424	0.00870344	0.00856151
Annotation Cluster 6	Enrichment Score: 7.5287519303227635
UP_KW_BIOLOGICAL_PROCESS	KW-0235~DNA replication	32	6.31164	3.00544e-24	FEN1, PCNA, MCM7, MCM8, MCM10, CHTF18, CHTF8, ORC6, CHAF1A, CDC45, ORC1, MCMBP, POLE, GINS1, GINS2, CDT1, RFC3, GINS3, GINS4, RPA1, CDC6, POLA1, POLA2, DBF4, RPA3, POLE2, MCM3, MCM4, MCM5, MCM6, DTL, MCM2	348	95	11523	11.1535	2.88522e-22	7.21306e-23	6.68711e-23
GOTERM_BP_DIRECT	GO:0006260~DNA replication	31	6.1144	4.27848e-22	PIF1, FEN1, PCNA, MCM7, CHTF18, CHTF8, ORC6, CHAF1A, ORC1, CHEK1, PCLAF, POLE, GINS1, RFC3, DUT, GINS3, RPA1, TICRR, FAM111B, POLA1, POLA2, DBF4, RPA3, POLE2, CDK2, CDK1, MCM4, MCM5, MCM6, DTL, MCM2	493	117	19478	10.4682	9.99881e-19	3.33294e-19	3.21171e-19
GOTERM_CC_DIRECT	GO:0071162~CMG complex	11	2.16963	5.97634e-16	GINS1, GINS2, CDC45, MCM7, GINS3, GINS4, MCM3, MCM4, MCM5, MCM6, MCM2	498	11	20795	41.757	2.94209e-13	4.52494e-14	3.84193e-14
GOTERM_BP_DIRECT	GO:0006270~DNA replication initiation	13	2.5641	7.27915e-13	MCM7, MCM10, CDC6, POLA1, POLA2, ORC6, CDC45, ORC1, MCM3, MCM4, MCM5, MCM6, MCM2	493	27	19478	19.0229	1.70101e-09	1.54649e-10	1.49024e-10
KEGG_PATHWAY	hsa03030:DNA replication	15	2.95858	9.71555e-13	FEN1, RFC3, PCNA, MCM7, RPA1, POLA1, POLA2, RPA3, POLE2, MCM3, MCM4, MCM5, MCM6, POLE, MCM2	263	36	8534	13.5203	2.47747e-10	1.23873e-10	1.17072e-10
GOTERM_BP_DIRECT	GO:0000727~double-strand break repair via break-induced replication	9	1.77515	7.09497e-11	GINS2, CDC45, MCM7, GINS4, MCM3, MCM4, MCM5, MCM6, MCM2	493	12	19478	29.6318	1.65809e-07	1.38175e-08	1.33149e-08
GOTERM_BP_DIRECT	GO:0030174~regulation of DNA-templated DNA replication initiation	9	1.77515	4.11636e-10	CDT1, MCM7, GMNN, MCM3, MCM4, MCM5, MCM6, MCM2, TICRR	493	14	19478	25.3987	9.61994e-07	7.39996e-08	7.13081e-08
GOTERM_MF_DIRECT	GO:0017116~single-stranded DNA helicase activity	10	1.97239	5.96323e-10	PIF1, RFC3, CHTF8, MCM7, MCM8, MCM3, MCM4, MCM5, CHTF18, MCM2	496	20	19253	19.4083	4.42472e-07	7.37453e-08	7.11613e-08
GOTERM_CC_DIRECT	GO:0042555~MCM complex	8	1.57791	1.29753e-09	MCM7, MCM8, MCM3, MCMBP, MCM4, MCM5, MCM6, MCM2	498	11	20795	30.3687	6.87689e-07	4.91206e-08	4.17062e-08
INTERPRO	IPR033762:MCM_OB	7	1.38067	5.02311e-09	MCM7, MCM8, MCM3, MCM4, MCM5, MCM6, MCM2	501	8	20808	36.3413	7.7004e-06	2.98392e-06	2.93526e-06
INTERPRO	IPR001208:MCM_dom	7	1.38067	5.02311e-09	MCM7, MCM8, MCM3, MCM4, MCM5, MCM6, MCM2	501	8	20808	36.3413	7.7004e-06	2.98392e-06	2.93526e-06
BIOCARTA	h_mcmPathway:CDK Regulation of DNA Replication	11	2.16963	5.7259e-09	CDT1, ORC6, MCM7, ORC1, CDK2, MCM3, MCM4, MCM5, CDC6, MCM6, MCM2	92	18	1622	10.7742	6.69931e-07	6.69931e-07	6.47027e-07
INTERPRO	IPR012340:NA-bd_OB-fold	16	3.15582	5.83937e-09	EIF5A, MCM7, MCM8, RPA1, MCM10, BRCA2, LIN28A, PSMC3, RPA3, RUVBL1, MCM3, MCM4, MCM5, MCM6, MCM2, RPS23	501	93	20808	7.14545	8.95172e-06	2.98392e-06	2.93526e-06
UP_SEQ_FEATURE	DOMAIN:MCM	7	1.38067	1.37604e-08	MCM7, MCM8, MCM3, MCM4, MCM5, MCM6, MCM2	492	9	20675	32.6841	3.88173e-05	1.29394e-05	1.28843e-05
INTERPRO	IPR031327:MCM	7	1.38067	1.47628e-08	MCM7, MCM8, MCM3, MCM4, MCM5, MCM6, MCM2	501	9	20808	32.3034	2.26312e-05	4.52629e-06	4.45247e-06
INTERPRO	IPR041562:MCM_lid	7	1.38067	1.47628e-08	MCM7, MCM8, MCM3, MCM4, MCM5, MCM6, MCM2	501	9	20808	32.3034	2.26312e-05	4.52629e-06	4.45247e-06
SMART	SM00350:MCM	7	1.38067	3.3275e-08	MCM7, MCM8, MCM3, MCM4, MCM5, MCM6, MCM2	297	9	10706	28.0367	6.98772e-06	6.98774e-06	6.95447e-06
INTERPRO	IPR027925:MCM_N	6	1.18343	4.62007e-08	MCM7, MCM3, MCM4, MCM5, MCM6, MCM2	501	6	20808	41.5329	7.08231e-05	1.01179e-05	9.95294e-06
INTERPRO	IPR018525:MCM_CS	6	1.18343	4.62007e-08	MCM7, MCM3, MCM4, MCM5, MCM6, MCM2	501	6	20808	41.5329	7.08231e-05	1.01179e-05	9.95294e-06
UP_SEQ_FEATURE	MOTIF:Arginine finger	5	0.986193	1.5419e-06	MCM7, MCM3, MCM4, MCM6, MCM2	492	5	20675	42.0224	0.00434026	0.000869941	0.00086624
GOTERM_BP_DIRECT	GO:1902975~mitotic DNA replication initiation	5	0.986193	1.97098e-06	POLA1, GINS3, MCM3, MCM4, MCM2	493	5	19478	39.5091	0.0045956	0.000164507	0.000158523
GOTERM_MF_DIRECT	GO:0061749~forked DNA-dependent helicase activity	10	1.97239	4.47872e-06	PIF1, MCM7, MCM8, RUVBL1, MCM3, RAD54L, MCM4, MCM5, MCM6, MCM2	496	50	19253	7.76331	0.0033177	0.000232022	0.000223892
GOTERM_MF_DIRECT	GO:1990518~single-stranded 3'-5' DNA helicase activity	10	1.97239	5.31588e-06	PIF1, MCM7, MCM8, RUVBL1, MCM3, RAD54L, MCM4, MCM5, MCM6, MCM2	496	51	19253	7.61108	0.00393662	0.000232022	0.000223892
GOTERM_MF_DIRECT	GO:0036121~double-stranded DNA helicase activity	10	1.97239	5.31588e-06	PIF1, MCM7, MCM8, RUVBL1, MCM3, RAD54L, MCM4, MCM5, MCM6, MCM2	496	51	19253	7.61108	0.00393662	0.000232022	0.000223892
GOTERM_MF_DIRECT	GO:0009378~four-way junction helicase activity	10	1.97239	5.31588e-06	PIF1, MCM7, MCM8, RUVBL1, MCM3, RAD54L, MCM4, MCM5, MCM6, MCM2	496	51	19253	7.61108	0.00393662	0.000232022	0.000223892
GOTERM_BP_DIRECT	GO:0006271~DNA strand elongation involved in DNA replication	5	0.986193	2.59699e-05	POLA1, RFC3, MCM7, MCM3, MCM4	493	8	19478	24.6932	0.0588873	0.00148028	0.00142644
GOTERM_MF_DIRECT	GO:0003689~DNA clamp loader activity	14	2.76134	0.000310836	PIF1, RFC3, MCM7, MCM8, ATAD2, CHTF18, CHTF8, RUVBL1, MCM3, MCM4, RAD54L, MCM5, MCM6, MCM2	496	163	19253	3.33394	0.206003	0.00876267	0.00845562
Annotation Cluster 7	Enrichment Score: 6.384033819732633
GOTERM_CC_DIRECT	GO:0071162~CMG complex	11	2.16963	5.97634e-16	GINS1, GINS2, CDC45, MCM7, GINS3, GINS4, MCM3, MCM4, MCM5, MCM6, MCM2	498	11	20795	41.757	2.94209e-13	4.52494e-14	3.84193e-14
UP_SEQ_FEATURE	DOMAIN:GINS subunit	4	0.788955	5.23136e-05	GINS1, GINS2, GINS3, GINS4	492	4	20675	42.0224	0.137207	0.0147577	0.0146949
INTERPRO	IPR021151:GINS_A	4	0.788955	5.41851e-05	GINS1, GINS2, GINS3, GINS4	501	4	20808	41.5329	0.0797115	0.00519161	0.00510695
INTERPRO	IPR036224:GINS_bundle-like_dom_sf	4	0.788955	5.41851e-05	GINS1, GINS2, GINS3, GINS4	501	4	20808	41.5329	0.0797115	0.00519161	0.00510695
GOTERM_CC_DIRECT	GO:0000811~GINS complex	4	0.788955	0.000130925	GINS1, GINS2, GINS3, GINS4	498	5	20795	33.4056	0.0670415	0.00198257	0.00168332
Annotation Cluster 8	Enrichment Score: 5.186059313517702
GOTERM_CC_DIRECT	GO:0000794~condensed nuclear chromosome	10	1.97239	4.19988e-07	CHEK1, NCAPG2, RCC1, NCAPG, NCAPD2, NEK2, TUBG1, SMC4, NCAPH, SMC2	498	41	20795	10.1846	0.000222569	1.11297e-05	9.44974e-06
GOTERM_BP_DIRECT	GO:0051984~positive regulation of chromosome segregation	7	1.38067	6.36941e-07	NCAPG2, NCAPG, NCAPD2, CDC6, SMC4, NCAPH, SMC2	493	14	19478	19.7546	0.00148743	7.08825e-05	6.83044e-05
GOTERM_CC_DIRECT	GO:0000796~condensin complex	6	1.18343	8.8967e-07	NCAPG2, NCAPG, NCAPD2, SMC4, NCAPH, SMC2	498	9	20795	27.838	0.000471414	2.05011e-05	1.74066e-05
GOTERM_BP_DIRECT	GO:1905821~positive regulation of chromosome condensation	6	1.18343	1.16758e-06	NCAPG2, NCAPG, NCAPD2, SMC4, NCAPH, SMC2	493	9	19478	26.3394	0.00272492	0.000113693	0.000109558
UP_KW_BIOLOGICAL_PROCESS	KW-0226~DNA condensation	7	1.38067	2.84051e-06	NCAPG2, NCAPG, HMGA2, NCAPD2, SMC4, NCAPH, SMC2	348	15	11523	15.4523	0.000272652	3.40861e-05	3.16006e-05
GOTERM_BP_DIRECT	GO:1905820~positive regulation of chromosome separation	6	1.18343	4.105e-06	NCAPG2, NCAPG, NCAPD2, SMC4, NCAPH, SMC2	493	11	19478	21.5504	0.00954753	0.000309464	0.000298208
GOTERM_BP_DIRECT	GO:0007076~mitotic chromosome condensation	7	1.38067	5.16733e-06	PLK1, NUSAP1, NCAPG, NCAPD2, SMC4, NCAPH, SMC2	493	19	19478	14.556	0.0120035	0.000365941	0.000352631
GOTERM_BP_DIRECT	GO:0010032~meiotic chromosome condensation	4	0.788955	0.000519733	NCAPD2, SMC4, NCAPH, SMC2	493	7	19478	22.5766	0.70327	0.0181286	0.0174692
Annotation Cluster 9	Enrichment Score: 4.987207234549327
GOTERM_MF_DIRECT	GO:0008017~microtubule binding	29	5.71992	8.11846e-10	KIF14, KIF11, SKA3, SKA1, KIF15, RACGAP1, NUF2, NUSAP1, FAM83D, GTSE1, DLGAP5, CEP135, SPAG5, PLK1, HAUS6, KIF23, KNL1, NDC80, CENPE, CENPF, DIAPH3, REEP4, KIFC1, KIF4A, BIRC5, KIF2C, KIF20A, KIF20B, SPC24	496	278	19253	4.04921	6.02389e-07	8.60557e-08	8.30402e-08
UP_KW_CELLULAR_COMPONENT	KW-0493~Microtubule	28	5.52268	2.15991e-08	KIF14, KIF11, SKA3, SKA1, AURKA, KIF15, TUBA1C, TUBA1B, RACGAP1, NUSAP1, NEK2, GTSE1, SPAG5, CKAP2, HAUS6, KIF23, TUBB4B, TUBG1, CENPE, TPX2, REEP4, KIFC1, KIF4A, BIRC5, SPRY2, KIF2C, KIF20A, KIF20B	469	300	18049	3.59184	8.85562e-07	1.26509e-07	1.20338e-07
KEGG_PATHWAY	hsa04814:Motor proteins	23	4.53649	1.3895e-07	TPM4, TPM3, TPM1, KIF14, KIF23, KIF11, TUBB4B, TUBG1, MYL12A, ACTG2, ACTB, KIF15, ACTG1, CENPE, TUBA1C, TUBA1B, MYO1B, KIFC1, KIF4A, KIF2C, KIF20A, KIF20B, MYH10	263	197	8534	3.78842	3.54316e-05	1.18108e-05	1.11623e-05
GOTERM_CC_DIRECT	GO:0005874~microtubule	26	5.12821	8.38505e-07	KIF14, KIF11, IQGAP2, AURKA, KIF15, TUBA1C, TUBA1B, RACGAP1, NUSAP1, NEK2, CCT5, CCT4, CCT3, CKAP2, KIF23, TUBB4B, TUBG1, CCT6A, CENPE, TPX2, KIFC1, KIF4A, BIRC5, KIF2C, KIF20A, KIF20B	498	342	20795	3.17451	0.000444309	2.02003e-05	1.71512e-05
UP_SEQ_FEATURE	DOMAIN:Kinesin motor	10	1.97239	9.25444e-07	CENPE, KIFC1, KIF4A, KIF14, KIF23, KIF2C, KIF20A, KIF11, KIF20B, KIF15	492	45	20675	9.3383	0.00260727	0.000652669	0.000649893
INTERPRO	IPR001752:Kinesin_motor_dom	10	1.97239	1.0205e-06	CENPE, KIFC1, KIF4A, KIF14, KIF23, KIF2C, KIF20A, KIF11, KIF20B, KIF15	501	45	20808	9.22954	0.00156321	0.000192419	0.000189281
SMART	SM00129:KISc	10	1.97239	3.08788e-06	CENPE, KIFC1, KIF4A, KIF14, KIF23, KIF2C, KIF20A, KIF11, KIF20B, KIF15	297	45	10706	8.01048	0.000648246	0.000216152	0.000215122
INTERPRO	IPR019821:Kinesin_motor_CS	9	1.77515	4.99914e-06	CENPE, KIFC1, KIF4A, KIF14, KIF23, KIF2C, KIF20A, KIF11, KIF20B	501	41	20808	9.11699	0.00763442	0.000674077	0.000663084
INTERPRO	IPR036961:Kinesin_motor_dom_sf	12	2.36686	5.27653e-06	CENPE, MYO1B, KIFC1, KIF4A, KIF14, KIF23, KIF2C, KIF20A, KIF11, KIF20B, MYH10, KIF15	501	84	20808	5.93328	0.00805631	0.000674077	0.000663084
GOTERM_MF_DIRECT	GO:0003777~microtubule motor activity	10	1.97239	1.82996e-05	CENPE, KIFC1, KIF4A, KIF14, KIF23, KIF2C, KIF20A, KIF11, KIF20B, KIF15	496	59	19253	6.57907	0.0134867	0.000754351	0.000727918
GOTERM_BP_DIRECT	GO:0007018~microtubule-based movement	10	1.97239	0.000166925	CENPE, KIFC1, KIF4A, KIF14, KIF23, KIF2C, KIF20A, KIF11, KIF20B, KIF15	493	79	19478	5.00116	0.323035	0.007332	0.00706533
GOTERM_CC_DIRECT	GO:0005871~kinesin complex	8	1.57791	0.000175249	KIFC1, KIF14, KIF23, KIF2C, KIF20A, KIF11, KIF20B, KIF15	498	50	20795	6.68112	0.0887064	0.00238159	0.0020221
UP_KW_MOLECULAR_FUNCTION	KW-0505~Motor protein	13	2.5641	0.000679114	KIF14, KIF23, KIF11, MYL12A, KIF15, CENPE, MYO1B, KIFC1, KIF4A, KIF2C, KIF20A, KIF20B, MYH10	348	138	11952	3.23538	0.0483825	0.0105173	0.00979691
Annotation Cluster 10	Enrichment Score: 4.2673962852944305
INTERPRO	IPR000504:RRM_dom	21	4.14201	1.12966e-06	RBM14, RBPMS, FUS, ALYREF, HNRNPAB, HNRNPL, PTBP1, HNRNPM, HNRNPA2B1, HNRNPD, IGF2BP1, RBPMS2, SRSF2, SRSF3, RNPS1, IGF2BP3, SLIRP, HNRNPA1, RBM12, SRSF7, RBMX	501	235	20808	3.71145	0.00173028	0.000192419	0.000189281
GOTERM_CC_DIRECT	GO:1990904~ribonucleoprotein complex	23	4.53649	2.3362e-06	TOP2A, HSPA8, RBM14, NPM1, RPS7, BRCA1, HNRNPAB, ACTB, HNRNPL, HNRNPM, HNRNPK, HNRNPA2B1, RUVBL1, HNRNPD, IGF2BP1, RPL22L1, SLIRP, HNRNPA1, RBM12, RBMX, DCAF13, SNRPB, RPS23	498	292	20795	3.28908	0.00123742	4.76225e-05	4.04342e-05
SMART	SM00360:RRM	21	4.14201	2.71022e-06	RBM14, RBPMS, FUS, ALYREF, HNRNPAB, HNRNPL, PTBP1, HNRNPM, HNRNPA2B1, HNRNPD, IGF2BP1, RBPMS2, SRSF2, SRSF3, RNPS1, IGF2BP3, SLIRP, HNRNPA1, RBM12, SRSF7, RBMX	297	219	10706	3.45657	0.000568985	0.000216152	0.000215122
UP_SEQ_FEATURE	DOMAIN:RRM	20	3.94477	4.79068e-06	RBM14, RBPMS, FUS, ALYREF, HNRNPAB, HNRNPL, PTBP1, HNRNPM, HNRNPA2B1, HNRNPD, RBPMS2, SRSF2, SRSF3, RNPS1, IGF2BP3, SLIRP, HNRNPA1, RBM12, SRSF7, RBMX	492	239	20675	3.51652	0.0134236	0.00168931	0.00168213
INTERPRO	IPR035979:RBD_domain_sf	21	4.14201	7.91949e-06	RBM14, RBPMS, FUS, ALYREF, HNRNPAB, HNRNPL, PTBP1, HNRNPM, HNRNPA2B1, HNRNPD, IGF2BP1, RBPMS2, SRSF2, SRSF3, RNPS1, IGF2BP3, SLIRP, HNRNPA1, RBM12, SRSF7, RBMX	501	267	20808	3.26664	0.0120672	0.00093389	0.00091866
INTERPRO	IPR012677:Nucleotide-bd_a/b_plait_sf	21	4.14201	1.04112e-05	RBM14, RBPMS, FUS, ALYREF, HNRNPAB, HNRNPL, PTBP1, HNRNPM, HNRNPA2B1, HNRNPD, IGF2BP1, RBPMS2, SRSF2, SRSF3, RNPS1, IGF2BP3, SLIRP, HNRNPA1, RBM12, SRSF7, RBMX	501	272	20808	3.20659	0.0158337	0.00114002	0.00112143
GOTERM_BP_DIRECT	GO:0000381~regulation of alternative mRNA splicing, via spliceosome	9	1.77515	0.000126434	HNRNPL, PTBP1, RBPMS, MAGOH, RBPMS2, SRSF2, RNPS1, HNRNPA1, RBMX	493	60	19478	5.92637	0.255837	0.00628672	0.00605807
GOTERM_MF_DIRECT	GO:0003729~mRNA binding	18	3.5503	0.000312952	RBM14, RBPMS, ALYREF, TYMS, HNRNPAB, TSN, HNRNPL, DHFR, PTBP1, HNRNPM, LIN28A, HNRNPK, PEG10, IGF2BP1, RBPMS2, SRSF3, SRSF7, RBMX	496	253	19253	2.76165	0.20725	0.00876267	0.00845562
UP_KW_MOLECULAR_FUNCTION	KW-0694~RNA-binding	39	7.69231	0.000720361	NUDT1, RAD51AP1, PTBP1, FBL, ERI1, PEG10, MAGOH, IGF2BP1, RBPMS2, IGF2BP3, SNRPD3, RBM12, HNRNPA1, EIF5A, RBM14, NPM1, RBPMS, FUS, ALYREF, LSM4, HNRNPAB, TSN, HNRNPL, DHFR, HNRNPM, LIN28A, HNRNPK, HNRNPA2B1, SRSF2, SNRPG, HNRNPD, SRSF3, RNPS1, SLIRP, SNRPF, SRSF7, RBMX, DCP2, SNRPB	348	760	11952	1.76243	0.0512456	0.0105173	0.00979691
Annotation Cluster 11	Enrichment Score: 3.597862245911631
UP_KW_DISEASE	KW-0923~Fanconi anemia	8	1.57791	4.18967e-06	FANCI, FANCD2, UBE2T, RFWD3, XRCC2, FANCA, BRCA1, BRCA2	170	21	4859	10.8885	0.00024716	0.000123595	0.0001215
KEGG_PATHWAY	hsa03460:Fanconi anemia pathway	10	1.97239	3.89663e-05	FANCI, EME1, FANCD2, UBE2T, RPA3, RPA1, USP1, FANCA, BRCA1, BRCA2	263	55	8534	5.89976	0.00988739	0.00141949	0.00134155
GOTERM_CC_DIRECT	GO:1990391~DNA repair complex	4	0.788955	0.00405835	FANCI, FANCD2, BRCA1, BRCA2	498	14	20795	11.9306	0.884132	0.0325898	0.0276706
Annotation Cluster 12	Enrichment Score: 3.2723491924743056
GOTERM_CC_DIRECT	GO:0000793~condensed chromosome	9	1.77515	2.77694e-07	TOP2A, FANCD2, CDK2, HMGB2, NCAPG, NCAPD2, HMGB1, MKI67, SMC2	498	29	20795	12.9591	0.000147167	7.74619e-06	6.57695e-06
GOTERM_MF_DIRECT	GO:0008301~DNA binding, bending	6	1.18343	9.49714e-05	TOP2A, LEF1, HMGA1, HMGB2, HMGA2, HMGB1	496	19	19253	12.2579	0.0680463	0.00352344	0.00339998
Annotation Cluster 13	Enrichment Score: 3.1703229978549734
GOTERM_BP_DIRECT	GO:0051256~mitotic spindle midzone assembly	6	1.18343	4.105e-06	RACGAP1, KIF4A, CDCA8, BIRC5, KIF23, AURKB	493	11	19478	21.5504	0.00954753	0.000309464	0.000298208
GOTERM_BP_DIRECT	GO:0090267~positive regulation of mitotic cell cycle spindle assembly checkpoint	5	0.986193	0.000169417	CDCA8, BIRC5, NDC80, AURKB, MAD2L1	493	12	19478	16.4621	0.326967	0.007332	0.00706533
GOTERM_CC_DIRECT	GO:0032133~chromosome passenger complex	4	0.788955	0.000257194	CDCA8, BIRC5, AURKB, AURKA	498	6	20795	27.838	0.127446	0.00324554	0.00275565
Annotation Cluster 14	Enrichment Score: 2.9907658542981235
GOTERM_CC_DIRECT	GO:0071013~catalytic step 2 spliceosome	12	2.36686	1.22195e-05	HNRNPM, HNRNPK, SNRPD2, ALYREF, MAGOH, HNRNPA2B1, SNRPG, SNRPD3, SNRPF, HNRNPA1, RBMX, SNRPB	498	92	20795	5.44657	0.00645542	0.000223321	0.000189612
GOTERM_BP_DIRECT	GO:0036261~7-methylguanosine cap hypermethylation	5	0.986193	2.59699e-05	SNRPD2, SNRPG, SNRPD3, SNRPF, SNRPB	493	8	19478	24.6932	0.0588873	0.00148028	0.00142644
INTERPRO	IPR001163:Sm_dom_euk/arc	6	1.18343	9.02968e-05	SNRPD2, SNRPG, SNRPD3, SNRPF, LSM4, SNRPB	501	20	20808	12.4599	0.129277	0.00809538	0.00796336
GOTERM_BP_DIRECT	GO:0008380~RNA splicing	17	3.35306	0.00016546	HSPA8, FUS, ALYREF, LSM4, PTBP1, HNRNPK, SNRPD2, MAGOH, SNRPG, SRSF2, SRSF3, RNPS1, SNRPD3, SNRPF, SRSF7, RBMX, SNRPB	493	221	19478	3.03916	0.320714	0.007332	0.00706533
GOTERM_CC_DIRECT	GO:0005681~spliceosomal complex	13	2.5641	0.000170327	HSPA8, LSM4, HNRNPM, HNRNPK, SNRPD2, HNRNPA2B1, SNRPG, SRSF2, SNRPD3, SNRPF, HNRNPA1, RBMX, SNRPB	498	143	20795	3.79609	0.0863258	0.00237562	0.00201704
SMART	SM00651:Sm	6	1.18343	0.000172081	SNRPD2, SNRPG, SNRPD3, SNRPF, LSM4, SNRPB	297	20	10706	10.8141	0.0354948	0.00903423	0.00899121
UP_KW_CELLULAR_COMPONENT	KW-0747~Spliceosome	14	2.76134	0.000179942	HSPA8, ALYREF, LSM4, HNRNPM, HNRNPK, SNRPD2, HNRNPA2B1, MAGOH, SNRPG, SNRPD3, SNRPF, HNRNPA1, RBMX, SNRPB	469	153	18049	3.52141	0.00735112	0.000922202	0.000877216
INTERPRO	IPR010920:LSM_dom_sf	6	1.18343	0.000184646	SNRPD2, SNRPG, SNRPD3, SNRPF, LSM4, SNRPB	501	23	20808	10.8347	0.246547	0.0134792	0.0132594
GOTERM_CC_DIRECT	GO:0034709~methylosome	5	0.986193	0.000194152	SNRPD2, SNRPG, SNRPD3, SNRPF, SNRPB	498	13	20795	16.0604	0.0977922	0.00250977	0.00213093
GOTERM_CC_DIRECT	GO:0005687~U4 snRNP	5	0.986193	0.000194152	SNRPD2, SNRPG, SNRPD3, SNRPF, SNRPB	498	13	20795	16.0604	0.0977922	0.00250977	0.00213093
GOTERM_CC_DIRECT	GO:0030532~small nuclear ribonucleoprotein complex	5	0.986193	0.000356827	SNRPD2, SNRPG, SNRPD3, SNRPF, SNRPB	498	15	20795	13.919	0.172339	0.00429814	0.00364936
UP_KW_MOLECULAR_FUNCTION	KW-0687~Ribonucleoprotein	22	4.33925	0.000393254	RPS7, MRPL39, RPL10A, LSM4, HNRNPAB, HNRNPL, FBL, RPL7A, HNRNPM, HNRNPK, SNRPD2, HNRNPA2B1, SNRPG, HNRNPD, RPL22L1, SNRPD3, SNRPF, HNRNPA1, RBMX, DCAF13, SNRPB, RPS23	348	318	11952	2.37606	0.0283049	0.00956919	0.00891376
GOTERM_CC_DIRECT	GO:0005683~U7 snRNP	4	0.788955	0.000442098	SNRPG, SNRPD3, SNRPF, SNRPB	498	7	20795	23.8612	0.208926	0.00520693	0.00442098
INTERPRO	IPR047575:Sm	6	1.18343	0.000488468	SNRPD2, SNRPG, SNRPD3, SNRPF, LSM4, SNRPB	501	28	20808	8.89991	0.527163	0.0312009	0.0306921
GOTERM_BP_DIRECT	GO:0000398~mRNA splicing, via spliceosome	15	2.95858	0.00050397	HSPA8, RBM14, LSM4, HNRNPM, HNRNPK, SNRPD2, HNRNPA2B1, MAGOH, SNRPG, RNPS1, SNRPD3, SNRPF, HNRNPA1, RBMX, SNRPB	493	197	19478	3.00831	0.692129	0.0181197	0.0174606
BIOCARTA	h_smPathway:Spliceosomal Assembly	6	1.18343	0.000666778	SNRPD2, SRSF2, SNRPG, SNRPD3, SNRPF, SNRPB	92	14	1622	7.5559	0.0750717	0.0195032	0.0188365
GOTERM_CC_DIRECT	GO:0034719~SMN-Sm protein complex	5	0.986193	0.000755668	SNRPD2, SNRPG, SNRPD3, SNRPF, SNRPB	498	18	20795	11.5992	0.330119	0.00817355	0.0069398
GOTERM_BP_DIRECT	GO:0000387~spliceosomal snRNP assembly	6	1.18343	0.000851651	SNRPD2, SNRPG, SNRPD3, SNRPF, LSM4, SNRPB	493	30	19478	7.90183	0.863463	0.0280325	0.0270129
KEGG_PATHWAY	hsa03040:Spliceosome	17	3.35306	0.00101195	HSPA8, FUS, ALYREF, LSM4, HNRNPM, HNRNPK, SNRPD2, MAGOH, SNRPG, SRSF2, SRSF3, SNRPD3, SNRPF, HNRNPA1, SRSF7, RBMX, SNRPB	263	217	8534	2.54206	0.227542	0.0286719	0.0270978
GOTERM_CC_DIRECT	GO:0005682~U5 snRNP	5	0.986193	0.00273697	SNRPD2, SNRPG, SNRPD3, SNRPF, SNRPB	498	25	20795	8.35141	0.766035	0.0245864	0.0208752
GOTERM_CC_DIRECT	GO:0005689~U12-type spliceosomal complex	5	0.986193	0.00365689	SNRPD2, SNRPG, SNRPD3, SNRPF, SNRPB	498	27	20795	7.73278	0.85654	0.0298177	0.0253169
GOTERM_CC_DIRECT	GO:0046540~U4/U6 x U5 tri-snRNP complex	6	1.18343	0.00467503	SNRPD2, SNRPG, SNRPD3, SNRPF, LSM4, SNRPB	498	46	20795	5.44657	0.916556	0.0355809	0.0302102
GOTERM_CC_DIRECT	GO:0005684~U2-type spliceosomal complex	5	0.986193	0.00476649	SNRPD2, SNRPG, SNRPD3, SNRPF, SNRPB	498	29	20795	7.19949	0.920522	0.0355809	0.0302102
GOTERM_CC_DIRECT	GO:0005686~U2 snRNP	5	0.986193	0.00476649	SNRPD2, SNRPG, SNRPD3, SNRPF, SNRPB	498	29	20795	7.19949	0.920522	0.0355809	0.0302102
GOTERM_CC_DIRECT	GO:0071007~U2-type catalytic step 2 spliceosome	5	0.986193	0.00539758	SNRPD2, SNRPG, SNRPD3, SNRPF, SNRPB	498	30	20795	6.9595	0.943214	0.0389209	0.0330461
GOTERM_CC_DIRECT	GO:0071005~U2-type precatalytic spliceosome	6	1.18343	0.00668615	SNRPD2, SNRPG, SNRPD3, SNRPF, LSM4, SNRPB	498	50	20795	5.01084	0.971435	0.0448565	0.0380857
GOTERM_CC_DIRECT	GO:0034715~pICln-Sm protein complex	3	0.591716	0.00802277	SNRPD2, SNRPD3, SNRPF	498	6	20795	20.8785	0.986007	0.0518545	0.0440274
GOTERM_CC_DIRECT	GO:0005685~U1 snRNP	5	0.986193	0.00847506	SNRPD2, SNRPG, SNRPD3, SNRPF, SNRPB	498	34	20795	6.14074	0.989012	0.0528486	0.0448715
Annotation Cluster 15	Enrichment Score: 2.9395438036433914
GOTERM_BP_DIRECT	GO:0032212~positive regulation of telomere maintenance via telomerase	7	1.38067	3.77273e-05	CCT3, CCT6A, PTGES3, HNRNPD, HNRNPA1, CCT5, CCT4	493	26	19478	10.6371	0.0843951	0.00209926	0.0020229
GOTERM_MF_DIRECT	GO:0140662~ATP-dependent protein folding chaperone	8	1.57791	0.000102842	CCT3, CCT6A, HSPA8, HSP90AB1, HSPA14, CCT5, HSPD1, CCT4	496	43	19253	7.22168	0.0734739	0.00363377	0.00350644
GOTERM_MF_DIRECT	GO:0051082~unfolded protein binding	13	2.5641	0.000125489	CCT3, HSPA8, NPM1, HSP90AB1, PTGES3, HSPE1, TUBB4B, HSPD1, CCT6A, CHAF1A, PPIA, CCT5, CCT4	496	129	19253	3.91174	0.0889147	0.0042324	0.0040841
INTERPRO	IPR017998:Chaperone_TCP-1	5	0.986193	0.000139876	CCT3, CCT6A, CCT5, HSPD1, CCT4	501	12	20808	17.3054	0.19301	0.0107215	0.0105466
GOTERM_MF_DIRECT	GO:0044183~protein folding chaperone	9	1.77515	0.000142717	CCT3, CCT6A, HSPA8, HSP90AB1, ANP32E, HSPE1, HSPA14, CCT5, CCT4	496	60	19253	5.82248	0.100488	0.00460417	0.00444283
UP_KW_MOLECULAR_FUNCTION	KW-0143~Chaperone	19	3.74753	0.000288006	CCT3, HSPA8, NPM1, HSP90AB1, PTGES3, ALYREF, HJURP, HSPE1, HSPA14, HSPD1, CCT6A, CHAF1A, ANP32E, COTL1, ANP32B, CCT5, ASF1B, CCT4, FKBP5	348	245	11952	2.66348	0.020808	0.00956919	0.00891376
INTERPRO	IPR027413:GROEL-like_equatorial_sf	5	0.986193	0.000476438	CCT3, CCT6A, CCT5, HSPD1, CCT4	501	16	20808	12.979	0.518358	0.0312009	0.0306921
GOTERM_BP_DIRECT	GO:1904851~positive regulation of establishment of protein localization to telomere	4	0.788955	0.000519733	CCT3, CCT6A, CCT5, CCT4	493	7	19478	22.5766	0.70327	0.0181286	0.0174692
INTERPRO	IPR002423:Cpn60/GroEL/TCP-1	5	0.986193	0.000611264	CCT3, CCT6A, CCT5, HSPD1, CCT4	501	17	20808	12.2156	0.608337	0.0336116	0.0330635
INTERPRO	IPR027409:GroEL-like_apical_dom_sf	5	0.986193	0.000611264	CCT3, CCT6A, CCT5, HSPD1, CCT4	501	17	20808	12.2156	0.608337	0.0336116	0.0330635
INTERPRO	IPR027410:TCP-1-like_intermed_sf	5	0.986193	0.000611264	CCT3, CCT6A, CCT5, HSPD1, CCT4	501	17	20808	12.2156	0.608337	0.0336116	0.0330635
INTERPRO	IPR053374:TCP-1_chaperonin	4	0.788955	0.000705823	CCT3, CCT6A, CCT5, CCT4	501	8	20808	20.7665	0.661221	0.0373112	0.0367028
GOTERM_BP_DIRECT	GO:0051086~chaperone mediated protein folding independent of cofactor	4	0.788955	0.000815991	CCT3, CCT6A, CCT5, CCT4	493	8	19478	19.7546	0.851586	0.0272424	0.0262516
GOTERM_BP_DIRECT	GO:1904874~positive regulation of telomerase RNA localization to Cajal body	4	0.788955	0.00120108	CCT3, CCT6A, CCT5, CCT4	493	9	19478	17.5596	0.939711	0.0369332	0.0355899
GOTERM_BP_DIRECT	GO:1904871~positive regulation of protein localization to Cajal body	4	0.788955	0.00168376	CCT3, CCT6A, CCT5, CCT4	493	10	19478	15.8037	0.980518	0.0504481	0.0486132
GOTERM_CC_DIRECT	GO:0005832~chaperonin-containing T-complex	4	0.788955	0.00194046	CCT3, CCT6A, CCT5, CCT4	498	11	20795	15.1844	0.642794	0.0183651	0.015593
Annotation Cluster 16	Enrichment Score: 2.60304989547989
GOTERM_BP_DIRECT	GO:2000001~regulation of DNA damage checkpoint	5	0.986193	0.000439844	BARD1, RFWD3, BRCA1, BRCA2, WDR76	493	15	19478	13.1697	0.642329	0.0163161	0.0157227
GOTERM_CC_DIRECT	GO:0000152~nuclear ubiquitin ligase complex	3	0.591716	0.00802277	BARD1, BRCA1, BRCA2	498	6	20795	20.8785	0.986007	0.0518545	0.0440274
Annotation Cluster 17	Enrichment Score: 2.4653481410468014
KEGG_PATHWAY	hsa04115:p53 signaling pathway	10	1.97239	0.000450746	CCNB2, CCNB1, RRM2, CDK6, CHEK2, CHEK1, CDK2, CDK1, PMAIP1, GTSE1	263	75	8534	4.32649	0.108604	0.0143675	0.0135787
Annotation Cluster 18	Enrichment Score: 2.4530848455155687
INTERPRO	IPR003593:AAA+_ATPase	12	2.36686	0.000613911	RFC3, MCM7, PSMC3, ORC1, ATAD5, MCM8, ATAD2, RUVBL1, MCM3, TRIP13, CDC6, CHTF18	501	141	20808	3.53472	0.609924	0.0336116	0.0330635
Annotation Cluster 19	Enrichment Score: 2.1312653143563365
BIOCARTA	h_g2Pathway:Cell Cycle: G2/M Checkpoint	8	1.57791	0.000291355	WEE1, CCNB1, CHEK2, PLK1, CHEK1, CDK1, BRCA1, CDC25C	92	25	1622	5.64174	0.0335189	0.0113629	0.0109744
Annotation Cluster 20	Enrichment Score: 2.0512069348056703
GOTERM_MF_DIRECT	GO:0051015~actin filament binding	15	2.95858	0.00152406	ITPRID2, TPM4, TPM3, TPM1, CAPG, ARPC5, IQGAP2, IQGAP3, FMNL3, CNN2, MYO1B, CFL1, COTL1, MYH10, CTNNAL1	496	217	19253	2.68317	0.67752	0.0389949	0.0376285
GOTERM_CC_DIRECT	GO:0015629~actin cytoskeleton	16	3.15582	0.00447464	TPM3, TPM1, CAPG, GRHL3, ARPC5, IQGAP2, ACTG2, ACTB, ACTG1, CNN2, ANLN, MYO1B, CFL1, SPRY2, KNTC1, PDLIM7	498	291	20795	2.29592	0.90716	0.0353964	0.0300536
Annotation Cluster 21	Enrichment Score: 1.906968988179956
GOTERM_BP_DIRECT	GO:0044772~mitotic cell cycle phase transition	5	0.986193	1.32499e-05	CCNB2, CCNB1, CKS2, CCNJL, CKS1B	493	7	19478	28.2208	0.0304907	0.000836893	0.000806454
GOTERM_CC_DIRECT	GO:0005815~microtubule organizing center	9	1.77515	0.00173528	CCNB2, STIL, CCNB1, KRT18, DIAPH3, KIFC1, CCNF, VIM, CCNJL	498	93	20795	4.041	0.601678	0.0167217	0.0141977
Annotation Cluster 22	Enrichment Score: 1.773766881152061
GOTERM_CC_DIRECT	GO:0000307~cyclin-dependent protein kinase holoenzyme complex	10	1.97239	1.18778e-06	CCNB2, PCNA, CDK6, CCNF, CDK2, CDK1, CKS2, CDK14, CCNJL, CKS1B	498	46	20795	9.07761	0.000629327	2.62302e-05	2.22709e-05
Annotation Cluster 23	Enrichment Score: 1.7233403335614899
GOTERM_MF_DIRECT	GO:0140662~ATP-dependent protein folding chaperone	8	1.57791	0.000102842	CCT3, CCT6A, HSPA8, HSP90AB1, HSPA14, CCT5, HSPD1, CCT4	496	43	19253	7.22168	0.0734739	0.00363377	0.00350644
Annotation Cluster 24	Enrichment Score: 1.7108113548949924
KEGG_PATHWAY	hsa04820:Cytoskeleton in muscle cells	21	4.14201	2.77736e-05	TPM4, TPM3, LAMA1, TPM1, ITGA1, ENO1, ACTG2, LMNB2, ACTB, LMNB1, ACTG1, FMNL3, DIAPH3, CSRP2, ITGA8, COL9A1, SDC1, VIM, MYH10, LBR, PDLIM7	263	232	8534	2.93716	0.00705735	0.00119482	0.00112922
GOTERM_CC_DIRECT	GO:0005884~actin filament	10	1.97239	0.000657	MYO1B, DIAPH3, TPM4, TPM3, TPM1, COTL1, TEK, ACTB, ACTG1, AMOT	498	100	20795	4.1757	0.29413	0.00725438	0.00615938
GOTERM_CC_DIRECT	GO:0001725~stress fiber	9	1.77515	0.00104485	CNN2, TPM4, TPM3, TPM1, TEK, MYH10, MYL12A, PDLIM7, AMOT	498	86	20795	4.36992	0.425389	0.0106495	0.009042
GOTERM_CC_DIRECT	GO:0005862~muscle thin filament tropomyosin	3	0.591716	0.00331292	TPM4, TPM3, TPM1	498	4	20795	31.3178	0.827742	0.0278706	0.0236637
Annotation Cluster 25	Enrichment Score: 1.6936814419112947
Annotation Cluster 26	Enrichment Score: 1.6751351199185778
Annotation Cluster 27	Enrichment Score: 1.6510471965061226
GOTERM_BP_DIRECT	GO:0000086~G2/M transition of mitotic cell cycle	17	3.35306	9.68028e-14	PLK1, PKMYT1, FOXM1, MASTL, CDC25C, AURKA, WEE1, CCNB1, MELK, CHEK2, CHEK1, CDK2, CDK1, BIRC5, SKP2, CDK14, NES	493	52	19478	12.9164	2.26248e-10	2.51365e-11	2.42222e-11
INTERPRO	IPR008271:Ser/Thr_kinase_AS	20	3.94477	0.000241806	MAP3K1, PLK1, TTK, PKMYT1, MASTL, TGFBR1, AURKB, AURKA, CIT, WEE1, MELK, CDK6, CHEK2, CHEK1, CDK2, PBK, CDK1, NEK2, CDK14, BUB1	501	315	20808	2.63701	0.309772	0.0168495	0.0165747
SMART	SM00220:S_TKc	22	4.33925	0.00117325	MAP3K1, PRAG1, PLK1, TTK, PKMYT1, MASTL, TGFBR1, AURKB, AURKA, CIT, WEE1, MELK, CDK6, CHEK2, CHEK1, CDK2, PBK, CDK1, NEK2, TEK, CDK14, BUB1	297	364	10706	2.17867	0.21849	0.0492766	0.0490419
Annotation Cluster 28	Enrichment Score: 1.6243388699913661
Annotation Cluster 29	Enrichment Score: 1.5505816252858187
Annotation Cluster 30	Enrichment Score: 1.5051249633404638
Annotation Cluster 31	Enrichment Score: 1.4655015311271828
Annotation Cluster 32	Enrichment Score: 1.4005519944175737
GOTERM_MF_DIRECT	GO:0008301~DNA binding, bending	6	1.18343	9.49714e-05	TOP2A, LEF1, HMGA1, HMGB2, HMGA2, HMGB1	496	19	19253	12.2579	0.0680463	0.00352344	0.00339998
Annotation Cluster 33	Enrichment Score: 1.373858234155234
GOTERM_BP_DIRECT	GO:0010971~positive regulation of G2/M transition of mitotic cell cycle	6	1.18343	0.000612249	RRM1, CCNB1, CDK1, FBXO5, CDC25C, DTL	493	28	19478	8.46624	0.760994	0.0210416	0.0202763
Annotation Cluster 34	Enrichment Score: 1.3689380127227633
GOTERM_BP_DIRECT	GO:0030071~regulation of mitotic metaphase/anaphase transition	7	1.38067	0.000185705	CENPE, UBE2C, PLK1, ACTL6A, DPF3, CDC6, ACTB	493	34	19478	8.13423	0.352109	0.00789078	0.00760378
GOTERM_BP_DIRECT	GO:0045597~positive regulation of cell differentiation	8	1.57791	0.000763559	DLX1, DLX2, HSP90AB1, EDN3, ACTL6A, LEF1, DPF3, ACTB	493	60	19478	5.26788	0.832223	0.0258614	0.0249208
Annotation Cluster 35	Enrichment Score: 1.3009020706759253
GOTERM_MF_DIRECT	GO:0005200~structural constituent of cytoskeleton	12	2.36686	0.000159283	TUBA1C, TUBA1B, TPM3, TPM1, VIM, ARPC5, TUBG1, TUBB4B, LMNB2, ACTB, LMNB1, ACTG1	496	113	19253	4.12211	0.111479	0.00492451	0.00475195
Annotation Cluster 36	Enrichment Score: 1.2890234726453937
Annotation Cluster 37	Enrichment Score: 1.2524884621958383
INTERPRO	IPR041643:Znf_ZIC	5	0.986193	1.61609e-06	ZIC2, ZIC3, ZIC1, ZIC4, ZIC5	501	5	20808	41.5329	0.00247441	0.000247747	0.000243707
INTERPRO	IPR043359:GLI-like	5	0.986193	9.50534e-05	ZIC2, ZIC3, ZIC1, ZIC4, ZIC5	501	11	20808	18.8786	0.135604	0.00809538	0.00796336
Annotation Cluster 38	Enrichment Score: 1.2420670371890727
Annotation Cluster 39	Enrichment Score: 1.186497437050439
Annotation Cluster 40	Enrichment Score: 1.049469270258809
Annotation Cluster 41	Enrichment Score: 1.0185908616157513
GOTERM_CC_DIRECT	GO:0005881~cytoplasmic microtubule	7	1.38067	0.00255766	TUBA1C, TUBA1B, REEP4, BIRC5, KIF2C, TUBG1, GTSE1	498	58	20795	5.03964	0.742644	0.0233717	0.0198439
