# Supplementary material for: Preexisting Genetic Background Primes the Responses of Human Neurons to Amyloid β
Source: Int J Mol Sci. 2025 Oct 8;26(19):9804. doi: 10.3390/ijms26199804 (PMC12524996; doi:10.3390/ijms26199804)
Supplement: Supplementary file 1 [file ijms-26-09804-s001.zip › 2 Supplementary Table S3n.xlsx]

## Sheet: Sheet1
Supplementary Table S3. Transcript levels of genes whose expression is altered in M E2/E2 neurons
Gene Name	Description	log2FoldChange (Abeta induced)	pvalue	padj	log2FoldChange (differentiation induced)	pvalue	padj
ABRAXAS1	abraxas 1, BRCA1 A complex subunit	2.98398	0.00018035	0.030577	-3.69713	3.23914e-06	3.88291e-05
AGT	angiotensinogen	5.05269	1.63853e-08	2.0611e-05
ANXA2	annexin A2	1.61716	2.5052e-08	2.86481e-05	-3.93284	8.5508e-43	5.45826e-40
ARHGAP11A	Rho GTPase activating protein 11A	2.02109	8.5727e-05	0.0189186	-4.76958	1.98339e-21	2.33344e-19
B2M	beta-2-microglobulin	1.40218	7.83443e-05	0.017918	-2.08181	4.34146e-09	9.6814e-08
CCDC86	coiled-coil domain containing 86	2.67548	5.17565e-05	0.0135634	-3.34883	3.62564e-07	5.44557e-06
CD44	CD44 molecule (Indian blood group)	2.50966	2.16889e-10	5.4565e-07	-3.8102	2.60352e-22	3.35176e-20
COL1A1	collagen type I alpha 1 chain	2.7159	1.17782e-07	9.87722e-05	-4.63698	1.39996e-19	1.30777e-17
COL4A1	collagen type IV alpha 1 chain	2.40411	1.18551e-08	1.75968e-05	-4.53173	2.48042e-27	4.8718e-25
COL4A5	collagen type IV alpha 5 chain	1.21592	1.5068e-05	0.00512273	-3.06215	3.10366e-29	6.69691e-27
COL5A1	collagen type V alpha 1 chain	1.54798	3.84619e-05	0.0105177	-4.61152	4.05693e-36	1.51591e-33
CYP1B1	cytochrome P450 family 1 subfamily B member 1	2.82337	1.28581e-07	0.000101089	-5.92436	3.80173e-29	8.08923e-27
DAAM2	dishevelled associated activator of morphogenesis 2	2.60227	0.000134301	0.0252146
DACT2	dishevelled binding antagonist of beta catenin 2	3.62071	0.000164328	0.0291138	-4.33651	6.23271e-06	7.00038e-05
FOXP4	forkhead box P4	2.7227	5.55645e-05	0.0142642	-4.066	1.19946e-09	2.93542e-08
GFAP	glial fibrillary acidic protein	1.34404	8.36912e-11	2.63188e-07	7.44655	1.39845e-30	3.5707e-28
GJA1	gap junction protein alpha 1	2.1426	1.56523e-05	0.00513907	-3.66546	1.0661e-13	4.70681e-12
GNG5	G protein subunit gamma 5	3.10248	0.000212773	0.0343137	-5.58665	1.3351e-11	4.40813e-10
HAT1	histone acetyltransferase 1	1.64508	0.000303081	0.0443308	-3.80365	1.63512e-17	1.21014e-15
HEG1	heart development protein with EGF like domains 1	1.76197	2.20317e-07	0.000145862	-3.57723	7.33056e-27	1.36956e-24
HLA-B	major histocompatibility complex, class I, B	2.57435	1.38826e-06	0.000698515	-3.34417	3.0801e-10	8.26394e-09
HLA-DPB1	major histocompatibility complex, class II, DP beta 1	3.34391	7.58145e-06	0.00280491	-4.1343	2.73227e-08	5.26521e-07
HLA-DRA	major histocompatibility complex, class II, DR alpha	2.62406	4.28314e-05	0.0114633	-2.04093	0.0015223	0.00825839
HLA-E	major histocompatibility complex, class I, E	2.62578	0.000136524	0.0252549	-2.33196	0.000728797	0.00440267
HMGB2	high mobility group box 2	1.72793	2.95316e-08	3.09565e-05	-3.5757	7.30791e-31	1.89758e-28
HSPA14	heat shock protein family A (Hsp70) member 14	2.52666	0.000308931	0.0446671	-1.78505	0.0114616	0.0430795
IFITM2	interferon induced transmembrane protein 2	1.9609	6.24125e-16	7.85087e-12	-3.26054	3.6437e-42	2.14698e-39
IGFBP3	insulin like growth factor binding protein 3	5.18874	2.26034e-13	1.04524e-09	-6.16222	2.31258e-18	1.936e-16
IGFBP7	insulin like growth factor binding protein 7	2.27778	0.000218428	0.0347591	-5.56771	5.13048e-20	5.10383e-18
IMMT	inner membrane mitochondrial protein	0.961449	0.000302915	0.0443308	-0.825618	0.00196432	0.0102014
LDB1	LIM domain binding 1	1.89067	6.4548e-05	0.0158363	-1.44327	0.00236456	0.011846
LGALS3	galectin 3	2.22152	1.65642e-05	0.00513907	-3.54517	3.61468e-12	1.28485e-10
LOXL2	lysyl oxidase like 2	3.31147	2.81433e-05	0.0082329	-6.66099	1.2356e-17	9.23386e-16
LYN	LYN proto-oncogene, Src family tyrosine kinase	3.46872	2.51914e-05	0.00754482	-5.83201	7.80573e-13	3.03512e-11
MDK	midkine	1.23867	1.04446e-06	0.000571227	-3.64808	4.46416e-48	3.7995e-45
MFGE8	milk fat globule-EGF factor 8 protein	1.96317	6.03167e-06	0.002516	-3.24548	5.01781e-14	2.30849e-12
MYL12A	myosin light chain 12A	1.81889	1.25901e-08	1.75968e-05	-4.00967	1.05103e-36	4.12867e-34
NUDT5	nudix hydrolase 5	1.61118	3.17667e-05	0.00902466	-2.26586	4.16899e-09	9.32393e-08
OSMR	oncostatin M receptor	2.88469	0.000338496	0.0483857	-5.53725	1.94239e-12	7.24026e-11
P3H4	prolyl 3-hydroxylase family member 4 (non-enzymatic)	1.85677	6.2005e-06	0.002516	-2.91773	8.01943e-13	3.11032e-11
PALMD	palmdelphin	3.54175	6.11949e-07	0.000349896	-4.52293	1.50888e-10	4.22781e-09
PDE3A	phosphodiesterase 3A	3.44408	6.67242e-05	0.0158363
PLXND1	plexin D1	3.01786	3.22847e-05	0.00902466	-5.74011	1.23172e-15	7.20229e-14
PSMD14	proteasome 26S subunit, non-ATPase 14	0.936622	0.00023758	0.0367607	-1.77608	2.22006e-12	8.1955e-11
QTRT2	queuine tRNA-ribosyltransferase accessory subunit 2	1.96309	0.000158344	0.0284544	-2.61704	4.22771e-07	6.22774e-06
RAB32	RAB32, member RAS oncogene family	2.51573	8.07161e-05	0.0181309	-3.68369	5.72286e-09	1.25249e-07
RBM38	RNA binding motif protein 38	1.75128	1.60935e-06	0.000778616	-2.80899	7.14323e-15	3.72226e-13
RFLNB	refilin B	1.70519	0.000101081	0.0208441	-3.06213	2.10336e-12	7.78343e-11
RPL9P9	ribosomal protein L9 pseudogene 9	3.40159	1.00483e-05	0.00351104	-3.23758	2.76386e-05	0.000264639
S100A11	S100 calcium binding protein A11	2.17664	5.95161e-05	0.0149731	-5.76482	3.75937e-27	7.19919e-25
S1PR3	sphingosine-1-phosphate receptor 3	2.77561	0.000221061	0.0347591	-7.29248	8.08356e-24	1.2384e-21
SDC4	syndecan 4	3.30374	6.14137e-08	5.94248e-05	-4.13693	9.17469e-12	3.08915e-10
SERPINE1	serpin family E member 1	3.819	1.98108e-07	0.000138445	-6.07789	5.79976e-17	4.00236e-15
SHROOM3	shroom family member 3	1.07831	0.000172245	0.0300927	-3.65215	9.10314e-40	4.64867e-37
SKA1	spindle and kinetochore associated complex subunit 1	4.04575	4.94485e-07	0.000296197	-5.73064	6.46199e-13	2.54493e-11
SMOC2	SPARC related modular calcium binding 2	3.23453	0.000187171	0.030577	-4.62338	7.66899e-08	1.35512e-06
TAGLN	transgelin	2.19017	2.49281e-13	1.04524e-09	-5.46354	3.15988e-76	8.06823e-73
TAGLN2	transgelin 2	1.51425	8.69975e-06	0.00312669	-2.61628	1.2711e-14	6.36382e-13
TNC	tenascin C	2.12452	8.46855e-09	1.5218e-05	-4.82732	1.0098e-39	4.99035e-37
TTC28-AS1	TTC28 antisense RNA 1	4.23194	4.4323e-06	0.00199121	-4.16184	6.41691e-06	7.19671e-05
ZIC2	Zic family member 2	1.36545	5.5202e-06	0.00239444	-3.96237	2.90255e-41	1.58811e-38
ZNF558	zinc finger protein 558	2.86321	8.85086e-05	0.0191957	-4.68002	7.8104e-11	2.28787e-09
ZNF77	zinc finger protein 77	3.41096	0.000347501	0.0491148	-3.22985	0.000713838	0.00432595
ZNF829	zinc finger protein 829	4.10911	6.95586e-06	0.00265145	-3.94871	1.59626e-05	0.000163032
ALDH7A1	aldehyde dehydrogenase 7 family member A1	-0.880017	6.62154e-05	0.0158363
DHCR24	24-dehydrocholesterol reductase	-1.36989	5.08542e-10	1.06616e-06
FIGNL2	fidgetin like 2	-1.77339	6.42258e-06	0.00252468	1.19382	0.00216914	0.011055
FOXM1	forkhead box M1	-2.4532	1.67503e-05	0.00513907	-1.75595	0.000508691	0.00323502
FREM2	FRAS1 related extracellular matrix protein 2	-4.04487	1.92715e-07	0.000138445	-1.86843	0.00457089	0.0204994
IARS2	isoleucyl-tRNA synthetase 2, mitochondrial	-1.33024	0.000292873	0.0441545
LFNG	LFNG O-fucosylpeptide 3-beta-N-acetylglucosaminyltransferase	-1.34556	9.41769e-05	0.0200788
LIN28A	lin-28 homolog A	-2.61001	0.000185391	0.030577	-1.85411	0.00411433	0.0188435
NBL1	NBL1, DAN family BMP antagonist	-2.39497	0.000141188	0.0257391
NEDD4L	neural precursor cell expressed, developmentally down-regulated 4-like, E3 ubiquitin protein ligase	-0.859398	0.000239635	0.0367607	2.9689	4.761e-35	1.62085e-32
NEFM	neurofilament medium	-0.920338	8.57008e-08	7.70022e-05
PLOD1	procollagen-lysine,2-oxoglutarate 5-dioxygenase 1	-2.01016	1.6213e-05	0.00513907	-1.84941	1.655e-05	0.000168469
PRTG	protogenin	-1.10635	9.57825e-05	0.0200808	-1.86119	1.2186e-11	4.0409e-10
SCD	stearoyl-CoA desaturase	-0.86107	0.000111255	0.0218669
TUBA1A	tubulin alpha 1a	-0.864241	2.0378e-06	0.00094939	1.25609	5.22827e-12	1.81626e-10
