# Supplementary material for: Preexisting Genetic Background Primes the Responses of Human Neurons to Amyloid β
Source: Int J Mol Sci. 2025 Oct 8;26(19):9804. doi: 10.3390/ijms26199804 (PMC12524996; doi:10.3390/ijms26199804)
Supplement: Supplementary file 1 [file ijms-26-09804-s001.zip › 2 Supplementary Table S4n.xlsx]

## Sheet: Sheet1
Supplementary Table S4. Transcript levels of genes whose expression is altered in F E3/E3 neurons
Gene Name	Description	log2FoldChange (Abeta induced)	pvalue	padj	log2FoldChange (differentiation induced)	pvalue	padj
ADD2	adducin 2	1.4816	6.01e-05	0.0214242
ARHGAP19	Rho GTPase activating protein 19	1.84543	0.000161039	0.0407189	-3.70075	1.16e-13	6.49e-12
AURKA	aurora kinase A	2.4219	3.5e-05	0.0163215	-5.17487	8.07e-18	7.92e-16
BEX5	brain expressed X-linked 5	3.12273	3.04e-05	0.0163215
CCDC177	coiled-coil domain containing 177	3.17841	0.00016976	0.0407189
CDK5R1	cyclin dependent kinase 5 regulatory subunit 1	1.96113	9.84e-07	0.0043318	-1.78977	2.43e-05	0.000268795
CEMIP2	cell migration inducing hyaluronidase 2	1.78817	5.07e-07	0.00372335	-2.59546	4.45e-12	1.95e-10
DAZAP2	DAZ associated protein 2	0.88935	1.78e-05	0.0136226
DNER	delta/notch like EGF repeat containing	1.90225	5.89e-06	0.00819065	-1.5726	0.000404103	0.00304349
DPYSL2	dihydropyrimidinase like 2	0.978981	8.4e-05	0.0253949
ELAVL4	ELAV like RNA binding protein 4	2.10363	1.44e-05	0.0133375	-2.41128	2.11e-06	3.17e-05
FBLN7	fibulin 7	2.62756	0.000101332	0.0279577	-2.75981	8.43e-05	0.000791209
GJC1	gap junction protein gamma 1	0.923709	9.33e-05	0.0270523	-1.9027	1.6e-14	1e-12
HIST1H4C	histone cluster 1 H4 family member c	1.06873	4.02e-05	0.0164688	-2.21126	5.59e-16	4.25e-14
KCNC1	potassium voltage-gated channel subfamily C member 1	2.68798	0.00010249	0.0279577	-3.70691	2.02e-07	3.88e-06
LINC01963	long intergenic non-protein coding RNA 1963	1.27902	0.000151817	0.040617	-1.2003	0.000787021	0.0053206
LRP8	LDL receptor related protein 8	1.78232	3.61e-06	0.00717441	-2.31797	8.51e-09	2.12e-07
MAMLD1	mastermind like domain containing 1	2.13861	5.82e-05	0.0214242
MED24	mediator complex subunit 24	1.04916	2.66e-05	0.0160629
MINPP1	multiple inositol-polyphosphate phosphatase 1	1.56962	7.87e-05	0.0253949	-1.79169	1.79e-05	0.000208193
NEDD4L	neural precursor cell expressed, developmentally down-regulated 4-like, E3 ubiquitin protein ligase	0.85509	1.66e-05	0.0136226
POLA2	DNA polymerase alpha 2, accessory subunit	1.85943	0.000164639	0.0407189	-3.72716	7.51e-14	4.27e-12
SEZ6	seizure related 6 homolog	2.32246	5.58e-06	0.00819065
SLC25A21-AS1	SLC25A21 antisense RNA 1	3.0073	3.99e-05	0.0164688	-2.42885	0.00139374	0.0086431
SLIT1	slit guidance ligand 1	2.07082	8.37e-05	0.0253949
SPC24	SPC24, NDC80 kinetochore complex component	1.90076	3.78e-05	0.0164688	-3.76509	2.23e-15	1.6e-13
SPOCK1	SPARC (osteonectin), cwcv and kazal like domains proteoglycan 1	1.88611	1.23e-05	0.0122024	-1.20098	0.00873317	0.0387561
ST8SIA2	ST8 alpha-N-acetyl-neuraminide alpha-2,8-sialyltransferase 2	2.02774	1.1e-05	0.0122024	-2.95107	8.97e-10	2.62e-08
TNFRSF21	TNF receptor superfamily member 21	1.1505	7.38e-05	0.0250485	-1.09923	0.000363569	0.00277919
UNC5D	unc-5 netrin receptor D	3.06436	2.05e-05	0.0136226	-4.54596	7.31e-10	2.17e-08
ZNF708	zinc finger protein 708	1.84696	3.96e-05	0.0164688	-2.60682	2.11e-08	4.95e-07
ZNF8	zinc finger protein 8	1.89904	0.00016813	0.0407189	-1.38243	0.00952225	0.0416306
AGT	angiotensinogen	-2.23119	7.94e-05	0.0253949	5.08215	9.66e-15	6.36e-13
COMT	catechol-O-methyltransferase	-0.901016	7.15e-05	0.0248604	1.21442	6.01e-07	1.02e-05
CPM	carboxypeptidase M	-4.02219	1.68e-06	0.00467274	2.53224	0.00191529	0.0113061
DANT2	DXZ4 associated non-coding transcript 2, distal	-3.3183	8.93e-06	0.0112878	1.84875	0.0119431	0.0499106
LINC00685	long intergenic non-protein coding RNA 685	-1.90211	8.17e-05	0.0253949
MT-TV	mitochondrially encoded tRNA valine	-0.927046	3.52e-05	0.0163215	2.5592	8.59e-26	2.21e-23
NAB2	NGFI-A binding protein 2	-1.36266	4.71e-05	0.0181947
NDUFA13	NADH:ubiquinone oxidoreductase subunit A13	-1.11012	2.82e-05	0.0163196
NUP188	nucleoporin 188	-0.858128	0.00010143	0.0279577
POLR2J	RNA polymerase II subunit J	-0.853889	4.36e-06	0.00757603
RPL36A	ribosomal protein L36a	-1.27768	3.1e-05	0.0163215
SBF1	SET binding factor 1	-0.93367	4.31e-05	0.0171447	1.33603	4.6e-08	1.02e-06
