# Supplementary material for: Preexisting Genetic Background Primes the Responses of Human Neurons to Amyloid β
Source: Int J Mol Sci. 2025 Oct 8;26(19):9804. doi: 10.3390/ijms26199804 (PMC12524996; doi:10.3390/ijms26199804)
Supplement: Supplementary file 1 [file ijms-26-09804-s001.zip › 2 Supplementary Table S5.xlsx]

## Sheet: Sheet1
Annotation Cluster 1	Enrichment Score: 4.208759764081786
Category	Term	Count	%	PValue	Genes	List Total	Pop Hits	Pop Total	Fold Enrichment	Bonferroni	Benjamini	FDR
GOTERM_CC_DIRECT	GO:0062023~collagen-containing extracellular matrix	13	20.6349	1.11622e-09	ANXA2, SERPINE1, TNC, AGT, LOXL2, COL1A1, LGALS3, COL5A1, MDK, COL4A1, COL4A5, IGFBP7, MFGE8	62	387	20795	11.2668	2.04268e-07	2.04268e-07	1.87525e-07
GOTERM_CC_DIRECT	GO:0005576~extracellular region	22	34.9206	1.25005e-06	PSMD14, ANXA2, HEG1, IGFBP3, SERPINE1, TNC, HMGB2, AGT, LOXL2, COL1A1, LGALS3, SMOC2, COL5A1, MDK, COL4A1, COL4A5, IGFBP7, TAGLN2, MFGE8, B2M, CD44, S100A11	62	2313	20795	3.19017	0.000228734	7.62532e-05	7.00029e-05
GOTERM_CC_DIRECT	GO:0005788~endoplasmic reticulum lumen	9	14.2857	3.98785e-06	COL1A1, COL5A1, COL4A1, IGFBP3, TNC, COL4A5, IGFBP7, MFGE8, B2M	62	318	20795	9.49254	0.000729513	0.000123353	0.000113242
GOTERM_CC_DIRECT	GO:0005615~extracellular space	19	30.1587	4.04436e-06	ANXA2, IGFBP3, SERPINE1, HLA-B, TNC, HMGB2, AGT, LOXL2, HLA-E, COL1A1, LGALS3, SMOC2, COL5A1, COL4A1, COL4A5, IGFBP7, MFGE8, B2M, S100A11	62	1867	20795	3.41332	0.000739846	0.000123353	0.000113242
UP_KW_CELLULAR_COMPONENT	KW-0964~Secreted	21	33.3333	7.32967e-06	ANXA2, SDC4, HEG1, IGFBP3, SERPINE1, TNC, HMGB2, AGT, LOXL2, HLA-E, COL1A1, LGALS3, SMOC2, COL5A1, MDK, COL4A1, COL4A5, IGFBP7, MFGE8, B2M, CD44	58	2217	18049	2.94767	0.000227195	0.00011361	0.00010628
UP_KW_CELLULAR_COMPONENT	KW-0272~Extracellular matrix	8	12.6984	2.92578e-05	COL1A1, SMOC2, COL5A1, ANXA2, COL4A1, TNC, COL4A5, LOXL2	58	283	18049	8.79688	0.000906594	0.000226748	0.000212119
UP_KW_DOMAIN	KW-0732~Signal	24	38.0952	0.00527703	SDC4, PLXND1, HEG1, IGFBP3, SERPINE1, HLA-B, TNC, P3H4, OSMR, AGT, LOXL2, HLA-E, COL1A1, SMOC2, COL5A1, MDK, COL4A1, HLA-DPB1, COL4A5, HLA-DRA, IGFBP7, MFGE8, B2M, CD44	48	4415	14625	1.65629	0.0664708	0.0343007	0.0343007
Annotation Cluster 2	Enrichment Score: 3.9104823715495165
GOTERM_BP_DIRECT	GO:0030199~collagen fibril organization	6	9.52381	1.81051e-06	COL1A1, COL5A1, ANXA2, CYP1B1, P3H4, LOXL2	61	66	19478	29.0283	0.00138228	0.00138323	0.00136332
UP_KW_CELLULAR_COMPONENT	KW-0272~Extracellular matrix	8	12.6984	2.92578e-05	COL1A1, SMOC2, COL5A1, ANXA2, COL4A1, TNC, COL4A5, LOXL2	58	283	18049	8.79688	0.000906594	0.000226748	0.000212119
Annotation Cluster 3	Enrichment Score: 3.077567814156868
GOTERM_MF_DIRECT	GO:0005201~extracellular matrix structural constituent	7	11.1111	2.06396e-06	COL1A1, COL5A1, COL4A1, TNC, COL4A5, IGFBP7, MFGE8	61	121	19253	18.2592	0.000453969	0.000454071	0.000454071
Annotation Cluster 4	Enrichment Score: 2.9106935343073954
GOTERM_CC_DIRECT	GO:0005604~basement membrane	7	11.1111	3.97666e-07	SMOC2, COL5A1, ANXA2, COL4A1, TNC, COL4A5, LOXL2	62	97	20795	24.2044	7.27703e-05	3.63865e-05	3.3404e-05
GOTERM_MF_DIRECT	GO:0005201~extracellular matrix structural constituent	7	11.1111	2.06396e-06	COL1A1, COL5A1, COL4A1, TNC, COL4A5, IGFBP7, MFGE8	61	121	19253	18.2592	0.000453969	0.000454071	0.000454071
GOTERM_CC_DIRECT	GO:0005788~endoplasmic reticulum lumen	9	14.2857	3.98785e-06	COL1A1, COL5A1, COL4A1, IGFBP3, TNC, COL4A5, IGFBP7, MFGE8, B2M	62	318	20795	9.49254	0.000729513	0.000123353	0.000113242
KEGG_PATHWAY	hsa04512:ECM-receptor interaction	6	9.52381	1.77666e-05	COL1A1, SDC4, COL4A1, TNC, COL4A5, CD44	33	89	8534	17.4341	0.00214747	0.00107488	0.000932747
UP_KW_CELLULAR_COMPONENT	KW-0272~Extracellular matrix	8	12.6984	2.92578e-05	COL1A1, SMOC2, COL5A1, ANXA2, COL4A1, TNC, COL4A5, LOXL2	58	283	18049	8.79688	0.000906594	0.000226748	0.000212119
UP_SEQ_FEATURE	REGION:Triple-helical region	4	6.34921	4.14953e-05	COL1A1, COL5A1, COL4A1, COL4A5	62	23	20675	57.9944	0.0158899	0.00533906	0.0053114
INTERPRO	IPR050149:Collagen_superfamily	4	6.34921	0.000187967	COL1A1, COL5A1, COL4A1, COL4A5	62	38	20808	35.3277	0.0460883	0.0117483	0.0114206
GOTERM_MF_DIRECT	GO:0030020~extracellular matrix structural constituent conferring tensile strength	4	6.34921	0.000371983	COL1A1, COL5A1, COL4A1, COL4A5	61	45	19253	28.0554	0.0785912	0.0163673	0.0163673
KEGG_PATHWAY	hsa04933:AGE-RAGE signaling pathway in diabetic complications	5	7.93651	0.000515237	COL1A1, COL4A1, SERPINE1, COL4A5, AGT	33	101	8534	12.8023	0.0604552	0.0105562	0.00916037
GOTERM_MF_DIRECT	GO:0048407~platelet-derived growth factor binding	3	4.7619	0.000515869	COL1A1, COL5A1, COL4A1	61	11	19253	86.079	0.107314	0.0189152	0.0189152
KEGG_PATHWAY	hsa04820:Cytoskeleton in muscle cells	6	9.52381	0.0015716	COL1A1, SDC4, COL5A1, COL4A1, DAAM2, COL4A5	33	232	8534	6.68809	0.1733	0.0211293	0.0183353
GOTERM_CC_DIRECT	GO:0005581~collagen trimer	4	6.34921	0.00335508	COL1A1, COL5A1, COL4A1, COL4A5	62	102	20795	13.1531	0.459366	0.0391405	0.0359323
UP_KW_DOMAIN	KW-0176~Collagen	4	6.34921	0.00427534	COL1A1, COL5A1, COL4A1, COL4A5	48	102	14625	11.9485	0.0541758	0.0343007	0.0343007
Annotation Cluster 5	Enrichment Score: 2.6621083210144034
UP_SEQ_FEATURE	DOMAIN:Immunoglobulin C1-set	5	7.93651	2.57103e-07	HLA-B, HLA-DPB1, HLA-DRA, B2M, HLA-E	62	19	20675	87.7547	9.92369e-05	9.92418e-05	9.87276e-05
GOTERM_CC_DIRECT	GO:0042612~MHC class I protein complex	4	6.34921	3.89699e-06	HLA-B, HLA-DPB1, B2M, HLA-E	62	11	20795	121.965	0.000712896	0.000123353	0.000113242
UP_KW_CELLULAR_COMPONENT	KW-0490~MHC I	4	6.34921	4.83971e-06	HLA-B, HLA-DPB1, B2M, HLA-E	58	11	18049	113.16	0.00015002	0.00011361	0.00010628
UP_SEQ_FEATURE	DOMAIN:Ig-like C1-type	5	7.93651	5.78772e-06	HLA-B, HLA-DPB1, HLA-DRA, B2M, HLA-E	62	40	20675	41.6835	0.00223157	0.00111703	0.00111124
GOTERM_BP_DIRECT	GO:0002474~antigen processing and presentation of peptide antigen via MHC class I	4	6.34921	7.77485e-06	HLA-B, HLA-DPB1, B2M, HLA-E	61	13	19478	98.2497	0.0059224	0.00296999	0.00292723
KEGG_PATHWAY	hsa05169:Epstein-Barr virus infection	8	12.6984	8.15106e-06	LYN, PSMD14, HLA-B, HLA-DPB1, HLA-DRA, B2M, CD44, HLA-E	33	204	8534	10.1414	0.000985796	0.000986278	0.000855861
GOTERM_MF_DIRECT	GO:0042605~peptide antigen binding	5	7.93651	1.49649e-05	HLA-B, HLA-DPB1, HLA-DRA, B2M, HLA-E	61	48	19253	32.8774	0.00328688	0.00164613	0.00164613
GOTERM_CC_DIRECT	GO:0012507~ER to Golgi transport vesicle membrane	5	7.93651	2.52506e-05	HLA-B, HLA-DPB1, HLA-DRA, B2M, HLA-E	62	58	20795	28.9141	0.00461026	0.000660124	0.000606015
INTERPRO	IPR003006:Ig/MHC_CS	5	7.93651	5.01063e-05	HLA-B, HLA-DPB1, HLA-DRA, B2M, HLA-E	62	69	20808	24.3198	0.0124982	0.00769614	0.00748151
GOTERM_CC_DIRECT	GO:0042613~MHC class II protein complex	4	6.34921	5.95108e-05	HLA-B, HLA-DPB1, HLA-DRA, B2M	62	26	20795	51.6005	0.0108317	0.00121005	0.00111087
INTERPRO	IPR003597:Ig_C1-set	5	7.93651	8.10645e-05	HLA-B, HLA-DPB1, HLA-DRA, B2M, HLA-E	62	78	20808	21.5136	0.0201424	0.00769614	0.00748151
INTERPRO	IPR050160:MHC/Immunoglobulin	4	6.34921	9.19857e-05	HLA-B, HLA-DPB1, HLA-DRA, B2M	62	30	20808	44.7484	0.022825	0.00769614	0.00748151
GOTERM_CC_DIRECT	GO:0030670~phagocytic vesicle membrane	5	7.93651	0.000118875	RAB32, HLA-B, HLA-DPB1, B2M, HLA-E	62	86	20795	19.5002	0.0215205	0.00217541	0.0019971
GOTERM_CC_DIRECT	GO:0098553~lumenal side of endoplasmic reticulum membrane	4	6.34921	0.000147017	HLA-B, HLA-DPB1, HLA-DRA, HLA-E	62	35	20795	38.3318	0.0265474	0.00244584	0.00224536
UP_SEQ_FEATURE	REGION:Connecting peptide	4	6.34921	0.000191528	HLA-B, HLA-DPB1, HLA-DRA, HLA-E	62	38	20675	35.1019	0.0712697	0.0184825	0.0183867
KEGG_PATHWAY	hsa04612:Antigen processing and presentation	5	7.93651	0.000221273	HLA-B, HLA-DPB1, HLA-DRA, B2M, HLA-E	33	81	8534	15.9633	0.0264217	0.00892467	0.00774455
INTERPRO	IPR010579:MHC_I_a_C	3	4.7619	0.00023403	HLA-B, HLA-DPB1, HLA-E	62	8	20808	125.855	0.0570559	0.0117483	0.0114206
SMART	SM00407:IGc1	5	7.93651	0.00029013	HLA-B, HLA-DPB1, HLA-DRA, B2M, HLA-E	47	75	10706	15.1858	0.0164038	0.0165374	0.0165374
INTERPRO	IPR011162:MHC_I/II-like_Ag-recog	4	6.34921	0.00035458	HLA-B, HLA-DPB1, HLA-DRA, HLA-E	62	47	20808	28.5628	0.0851685	0.0148333	0.0144196
KEGG_PATHWAY	hsa05330:Allograft rejection	4	6.34921	0.000399365	HLA-B, HLA-DPB1, HLA-DRA, HLA-E	33	39	8534	26.5237	0.0471833	0.0105562	0.00916037
KEGG_PATHWAY	hsa04940:Type I diabetes mellitus	4	6.34921	0.000571431	HLA-B, HLA-DPB1, HLA-DRA, HLA-E	33	44	8534	23.5096	0.0668253	0.0105562	0.00916037
KEGG_PATHWAY	hsa05332:Graft-versus-host disease	4	6.34921	0.000610691	HLA-B, HLA-DPB1, HLA-DRA, HLA-E	33	45	8534	22.9872	0.0712505	0.0105562	0.00916037
INTERPRO	IPR001039:MHC_I_a_a1/a2	3	4.7619	0.000645811	HLA-B, HLA-DPB1, HLA-E	62	13	20808	77.4491	0.149687	0.0231569	0.0225111
KEGG_PATHWAY	hsa05320:Autoimmune thyroid disease	4	6.34921	0.00104333	HLA-B, HLA-DPB1, HLA-DRA, HLA-E	33	54	8534	19.156	0.118657	0.0157803	0.0136937
GOTERM_CC_DIRECT	GO:0005765~lysosomal membrane	7	11.1111	0.00112419	LYN, IFITM2, ANXA2, HLA-B, HLA-DPB1, HLA-DRA, B2M	62	401	20795	5.85492	0.186038	0.0164412	0.0150936
GOTERM_CC_DIRECT	GO:0031902~late endosome membrane	5	7.93651	0.00116795	IFITM2, ANXA2, HLA-DPB1, HLA-DRA, B2M	62	157	20795	10.6816	0.192539	0.0164412	0.0150936
UP_KW_CELLULAR_COMPONENT	KW-0491~MHC II	3	4.7619	0.001795	HLA-B, HLA-DPB1, HLA-DRA	58	20	18049	46.6784	0.0541724	0.011129	0.010411
KEGG_PATHWAY	hsa05416:Viral myocarditis	4	6.34921	0.0022108	HLA-B, HLA-DPB1, HLA-DRA, HLA-E	33	70	8534	14.7775	0.234941	0.0267507	0.0232134
KEGG_PATHWAY	hsa04514:Cell adhesion molecules	5	7.93651	0.00271579	SDC4, HLA-B, HLA-DPB1, HLA-DRA, HLA-E	33	158	8534	8.18374	0.280398	0.0298737	0.0259234
GOTERM_CC_DIRECT	GO:0009986~cell surface	8	12.6984	0.00315456	LGALS3, SDC4, ANXA2, HLA-B, HLA-DPB1, HLA-DRA, CD44, HLA-E	62	662	20795	4.05321	0.439091	0.0391405	0.0359323
GOTERM_CC_DIRECT	GO:0031901~early endosome membrane	5	7.93651	0.00342212	HLA-B, HLA-DPB1, HLA-DRA, B2M, HLA-E	62	211	20795	7.94794	0.46598	0.0391405	0.0359323
KEGG_PATHWAY	hsa05168:Herpes simplex virus 1 infection	5	7.93651	0.00451278	HLA-B, HLA-DPB1, HLA-DRA, B2M, HLA-E	33	182	8534	7.10456	0.42148	0.0455039	0.0394868
GOTERM_CC_DIRECT	GO:0055038~recycling endosome membrane	4	6.34921	0.00492757	HLA-B, HLA-DPB1, B2M, HLA-E	62	117	20795	11.4668	0.595043	0.0530439	0.048696
Annotation Cluster 6	Enrichment Score: 2.34429791686264
KEGG_PATHWAY	hsa04512:ECM-receptor interaction	6	9.52381	1.77666e-05	COL1A1, SDC4, COL4A1, TNC, COL4A5, CD44	33	89	8534	17.4341	0.00214747	0.00107488	0.000932747
