# Supplementary material for: Preexisting Genetic Background Primes the Responses of Human Neurons to Amyloid β
Source: Int J Mol Sci. 2025 Oct 8;26(19):9804. doi: 10.3390/ijms26199804 (PMC12524996; doi:10.3390/ijms26199804)
Supplement: Supplementary file 1 [file ijms-26-09804-s001.zip › 2 Supplementary Table S6.xlsx]

## Sheet: Sheet1
Annotation Cluster 1	Enrichment Score: 2.014020026201046
Category	Term	Count	%	PValue	Genes	List Total	Pop Hits	Pop Total	Fold Enrichment	Bonferroni	Benjamini	FDR
GOTERM_MF_DIRECT	GO:0005509~calcium ion binding	7	22.5806	0.000373406	FBLN7, CEMIP2, DNER, SLIT1, SPOCK1, LRP8, CDK5R1	27	739	19253	6.75442	0.0477478	0.0489162	0.0489162
INTERPRO	IPR000152:EGF-type_Asp/Asn_hydroxyl_site	4	12.9032	0.000394383	FBLN7, DNER, SLIT1, LRP8	29	107	20808	26.8231	0.0533539	0.0289385	0.0287303
INTERPRO	IPR018097:EGF_Ca-bd_CS	4	12.9032	0.000416382	FBLN7, DNER, SLIT1, LRP8	29	109	20808	26.3309	0.0562454	0.0289385	0.0287303
INTERPRO	IPR001881:EGF-like_Ca-bd_dom	4	12.9032	0.00076037	FBLN7, DNER, SLIT1, LRP8	29	134	20808	21.4184	0.100334	0.0352305	0.034977
SMART	SM00179:EGF_CA	4	12.9032	0.00114659	FBLN7, DNER, SLIT1, LRP8	18	134	10706	17.7546	0.0393583	0.0401307	0.0401307
