# Supplementary material for: Preexisting Genetic Background Primes the Responses of Human Neurons to Amyloid β
Source: Int J Mol Sci. 2025 Oct 8;26(19):9804. doi: 10.3390/ijms26199804 (PMC12524996; doi:10.3390/ijms26199804)
Supplement: Supplementary file 1 [file ijms-26-09804-s001.zip › 2 Supplementary Tables S7.xlsx]

## Sheet: Migration of cells
Name	Entrez Gene	Identifier	Expr Log Ratio	Expected	Molecule Type	Location
AGT	angiotensinogen	AGT	5.05	Up	growth factor	Extracellular Space
ANXA2	annexin A2	ANXA2	1.62	Up	other	Plasma Membrane
ARHGAP11A	Rho GTPase activating protein 11A	ARHGAP11A	2.02	Up	other	Cytoplasm
CD44	CD44 molecule (IN blood group)	CD44	2.51	Up	other	Plasma Membrane
COL1A1	collagen type I alpha 1 chain	COL1A1	2.72	Up	other	Extracellular Space
COL4A1	collagen type IV alpha 1 chain	COL4A1	2.4	Up	other	Extracellular Space
COL5A1	collagen type V alpha 1 chain	COL5A1	1.55	Up	other	Extracellular Space
CYP1B1	cytochrome P450 family 1 subfamily B member 1	CYP1B1	2.82	Up	enzyme	Cytoplasm
DAAM2	dishevelled associated activator of morphogenesis 2	DAAM2	2.6	Up	other	Cytoplasm
DACT2	dishevelled binding antagonist of beta catenin 2	DACT2	3.62	Down	other	Cytoplasm
FIGNL2	fidgetin like 2	FIGNL2	-1.77	Down	other	Plasma Membrane
FOXM1	forkhead box M1	FOXM1	-2.45	Up	transcription regulator	Nucleus
FOXP4	forkhead box P4	FOXP4	2.72	Up	transcription regulator	Nucleus
GFAP	glial fibrillary acidic protein	GFAP	1.34	Up	other	Cytoplasm
GJA1	gap junction protein alpha 1	GJA1	2.14	Up	transporter	Plasma Membrane
IGFBP3	insulin like growth factor binding protein 3	IGFBP3	5.19	Down	other	Extracellular Space
IGFBP7	insulin like growth factor binding protein 7	IGFBP7	2.28	Down	transporter	Extracellular Space
LDB1	LIM domain binding 1	LDB1	1.89	- -	transcription regulator	Nucleus
LFNG	LFNG O-fucosylpeptide 3-beta-N-acetylglucosaminyltransferase	LFNG	-1.35	Up	enzyme	Cytoplasm
LGALS3	galectin 3	LGALS3	2.22	Up	other	Extracellular Space
LIN28A	lin-28 homolog A	LIN28A	-2.61	Up	other	Cytoplasm
LOXL2	lysyl oxidase like 2	LOXL2	3.31	Up	enzyme	Nucleus
LYN	LYN proto-oncogene, Src family tyrosine kinase	LYN	3.47	Up	kinase	Cytoplasm
MDK	midkine	MDK	1.24	Up	growth factor	Extracellular Space
MFGE8	milk fat globule EGF and factor V/VIII domain containing	MFGE8	1.96	Up	other	Extracellular Space
NBL1	NBL1, DAN family BMP antagonist	NBL1	-2.4	Down	other	Extracellular Space
NEDD4L	NEDD4 like E3 ubiquitin protein ligase	NEDD4L	-0.86	Down	enzyme	Cytoplasm
OSMR	oncostatin M receptor	OSMR	2.88	Up	transmembrane receptor	Plasma Membrane
PLOD1	procollagen-lysine,2-oxoglutarate 5-dioxygenase 1	PLOD1	-2.01	Up	enzyme	Cytoplasm
PLXND1	plexin D1	PLXND1	3.02	Up	transmembrane receptor	Plasma Membrane
S100A11	S100 calcium binding protein A11	S100A11	2.18	Up	other	Cytoplasm
S1PR3	sphingosine-1-phosphate receptor 3	S1PR3	2.78	Up	G-protein coupled receptor	Plasma Membrane
SCD	stearoyl-CoA desaturase	SCD	-0.86	Up	enzyme	Cytoplasm
SDC4	syndecan 4	SDC4	3.3	Up	other	Plasma Membrane
SERPINE1	serpin family E member 1	SERPINE1	3.82	Up	other	Extracellular Space
SKA1	spindle and kinetochore associated complex subunit 1	SKA1	4.05	Up	other	Nucleus
SMOC2	SPARC related modular calcium binding 2	SMOC2	3.23	Up	other	Extracellular Space
TAGLN2	transgelin 2	TAGLN2	1.51	Down	other	Cytoplasm
TNC	tenascin C	TNC	2.13	Up	other	Extracellular Space
TUBA1A	tubulin alpha 1a	TUBA1A	-0.86	- -	other	Cytoplasm
ZIC2	Zic family member 2	ZIC2	1.36	Up	transcription regulator	Nucleus

## Sheet: YAP1
Name	Entrez Gene	Identifier	Expr Log Ratio	Expected	Molecule Type	Location
CD44	CD44 molecule (IN blood group)	CD44	2.51	Up	other	Plasma Membrane
COL1A1	collagen type I alpha 1 chain	COL1A1	2.72	Up	other	Extracellular Space
COL4A1	collagen type IV alpha 1 chain	COL4A1	2.4	Up	other	Extracellular Space
COL5A1	collagen type V alpha 1 chain	COL5A1	1.55	Up	other	Extracellular Space
CYP1B1	cytochrome P450 family 1 subfamily B member 1	CYP1B1	2.82	Down	enzyme	Cytoplasm
FOXM1	forkhead box M1	FOXM1	-2.45	Up	transcription regulator	Nucleus
FOXP4	forkhead box P4	FOXP4	2.72	Up	transcription regulator	Nucleus
HLA-B	major histocompatibility complex, class I, B	HLA-B	2.57	Up	transmembrane receptor	Plasma Membrane
HLA-E	major histocompatibility complex, class I, E	HLA-E	2.63	Up	transmembrane receptor	Plasma Membrane
LGALS3	galectin 3	LGALS3	2.22	Up	other	Extracellular Space
LOXL2	lysyl oxidase like 2	LOXL2	3.31	Up	enzyme	Nucleus
NEDD4L	NEDD4 like E3 ubiquitin protein ligase	NEDD4L	-0.86	Up	enzyme	Cytoplasm
S1PR3	sphingosine-1-phosphate receptor 3	S1PR3	2.78	Up	G-protein coupled receptor	Plasma Membrane
SERPINE1	serpin family E member 1	SERPINE1	3.82	Up	other	Extracellular Space
TAGLN	transgelin	TAGLN	2.19	Up	other	Cytoplasm

## Sheet: Binding of conn tissue cells
Name	Entrez Gene	Identifier	Expr Log Ratio	Expected	Molecule Type	Location
AGT	angiotensinogen	AGT	5.05	Up	growth factor	Extracellular Space
ANXA2	annexin A2	ANXA2	1.62	Up	other	Plasma Membrane
CD44	CD44 molecule (IN blood group)	CD44	2.51	Up	other	Plasma Membrane
COL1A1	collagen type I alpha 1 chain	COL1A1	2.72	Up	other	Extracellular Space
IGFBP3	insulin like growth factor binding protein 3	IGFBP3	5.19	Up	other	Extracellular Space
PALMD	palmdelphin	PALMD	3.54	Up	other	Cytoplasm
PLXND1	plexin D1	PLXND1	3.02	Down	transmembrane receptor	Plasma Membrane
SDC4	syndecan 4	SDC4	3.3	Up	other	Plasma Membrane
TNC	tenascin C	TNC	2.13	Up	other	Extracellular Space

## Sheet: EP300
Name	Entrez Gene	Identifier	Expr Log Ratio	Expected	Molecule Type	Location
AGT	angiotensinogen	AGT	5.05	Up	growth factor	Extracellular Space
B2M	beta-2-microglobulin	B2M	1.4	Up	transmembrane receptor	Plasma Membrane
COL1A1	collagen type I alpha 1 chain	COL1A1	2.72	Up	other	Extracellular Space
HLA-B	major histocompatibility complex, class I, B	HLA-B	2.57	Up	transmembrane receptor	Plasma Membrane
SDC4	syndecan 4	SDC4	3.3	- -	other	Plasma Membrane
SERPINE1	serpin family E member 1	SERPINE1	3.82	Up	other	Extracellular Space
TNC	tenascin C	TNC	2.13	Up	other	Extracellular Space

## Sheet: IL4
Name	Entrez Gene	Identifier	Expr Log Ratio	Expected	Molecule Type	Location
ANXA2	annexin A2	ANXA2	1.62	Up	other	Plasma Membrane
CCDC86	coiled-coil domain containing 86	CCDC86	2.67	Up	other	Nucleus
CD44	CD44 molecule (IN blood group)	CD44	2.51	Up	other	Plasma Membrane
COL1A1	collagen type I alpha 1 chain	COL1A1	2.72	Up	other	Extracellular Space
GJA1	gap junction protein alpha 1	GJA1	2.14	Down	transporter	Plasma Membrane
HLA-DRA	major histocompatibility complex, class II, DR alpha	HLA-DRA	2.62	Up	transmembrane receptor	Plasma Membrane
HLA-E	major histocompatibility complex, class I, E	HLA-E	2.63	Up	transmembrane receptor	Plasma Membrane
LFNG	LFNG O-fucosylpeptide 3-beta-N-acetylglucosaminyltransferase	LFNG	-1.35	Up	enzyme	Cytoplasm
LGALS3	galectin 3	LGALS3	2.22	Up	other	Extracellular Space
SERPINE1	serpin family E member 1	SERPINE1	3.82	Up	other	Extracellular Space
SKA1	spindle and kinetochore associated complex subunit 1	SKA1	4.05	Up	other	Nucleus
TNC	tenascin C	TNC	2.13	Up	other	Extracellular Space

## Sheet: Migration of tumor cell lines
Name	Entrez Gene	Identifier	Expr Log Ratio	Expected	Molecule Type	Location
AGT	angiotensinogen	AGT	5.05	Up	growth factor	Extracellular Space
ANXA2	annexin A2	ANXA2	1.62	Up	other	Plasma Membrane
ARHGAP11A	Rho GTPase activating protein 11A	ARHGAP11A	2.02	Up	other	Cytoplasm
CD44	CD44 molecule (IN blood group)	CD44	2.51	Up	other	Plasma Membrane
COL1A1	collagen type I alpha 1 chain	COL1A1	2.72	Up	other	Extracellular Space
COL5A1	collagen type V alpha 1 chain	COL5A1	1.55	Up	other	Extracellular Space
CYP1B1	cytochrome P450 family 1 subfamily B member 1	CYP1B1	2.82	Up	enzyme	Cytoplasm
DAAM2	dishevelled associated activator of morphogenesis 2	DAAM2	2.6	Up	other	Cytoplasm
FOXM1	forkhead box M1	FOXM1	-2.45	Up	transcription regulator	Nucleus
FOXP4	forkhead box P4	FOXP4	2.72	Up	transcription regulator	Nucleus
GJA1	gap junction protein alpha 1	GJA1	2.14	Down	transporter	Plasma Membrane
IGFBP3	insulin like growth factor binding protein 3	IGFBP3	5.19	Up	other	Extracellular Space
IGFBP7	insulin like growth factor binding protein 7	IGFBP7	2.28	Down	transporter	Extracellular Space
LFNG	LFNG O-fucosylpeptide 3-beta-N-acetylglucosaminyltransferase	LFNG	-1.35	Up	enzyme	Cytoplasm
LGALS3	galectin 3	LGALS3	2.22	Up	other	Extracellular Space
LIN28A	lin-28 homolog A	LIN28A	-2.61	Up	other	Cytoplasm
LOXL2	lysyl oxidase like 2	LOXL2	3.31	Up	enzyme	Nucleus
LYN	LYN proto-oncogene, Src family tyrosine kinase	LYN	3.47	Up	kinase	Cytoplasm
MDK	midkine	MDK	1.24	Up	growth factor	Extracellular Space
MFGE8	milk fat globule EGF and factor V/VIII domain containing	MFGE8	1.96	Up	other	Extracellular Space
PLOD1	procollagen-lysine,2-oxoglutarate 5-dioxygenase 1	PLOD1	-2.01	Up	enzyme	Cytoplasm
S100A11	S100 calcium binding protein A11	S100A11	2.18	Up	other	Cytoplasm
S1PR3	sphingosine-1-phosphate receptor 3	S1PR3	2.78	Up	G-protein coupled receptor	Plasma Membrane
SCD	stearoyl-CoA desaturase	SCD	-0.86	Up	enzyme	Cytoplasm
SDC4	syndecan 4	SDC4	3.3	Up	other	Plasma Membrane
SERPINE1	serpin family E member 1	SERPINE1	3.82	Up	other	Extracellular Space
SKA1	spindle and kinetochore associated complex subunit 1	SKA1	4.05	Up	other	Nucleus
SMOC2	SPARC related modular calcium binding 2	SMOC2	3.23	Up	other	Extracellular Space
TNC	tenascin C	TNC	2.13	Up	other	Extracellular Space
ZIC2	Zic family member 2	ZIC2	1.36	Up	transcription regulator	Nucleus

## Sheet: Recruitment of myeloid cells
Name	Entrez Gene	Identifier	Expr Log Ratio	Expected	Molecule Type	Location
AGT	angiotensinogen	AGT	5.05	Up	growth factor	Extracellular Space
CD44	CD44 molecule (IN blood group)	CD44	2.51	Up	other	Plasma Membrane
COL1A1	collagen type I alpha 1 chain	COL1A1	2.72	Up	other	Extracellular Space
CYP1B1	cytochrome P450 family 1 subfamily B member 1	CYP1B1	2.82	Down	enzyme	Cytoplasm
LGALS3	galectin 3	LGALS3	2.22	- -	other	Extracellular Space
LYN	LYN proto-oncogene, Src family tyrosine kinase	LYN	3.47	Up	kinase	Cytoplasm
MDK	midkine	MDK	1.24	Up	growth factor	Extracellular Space
NEDD4L	NEDD4 like E3 ubiquitin protein ligase	NEDD4L	-0.86	Down	enzyme	Cytoplasm
SERPINE1	serpin family E member 1	SERPINE1	3.82	Up	other	Extracellular Space

## Sheet: Receruitment of leukocytes
Name	Entrez Gene	Identifier	Expr Log Ratio	Expected	Molecule Type	Location
AGT	angiotensinogen	AGT	5.05	Up	growth factor	Extracellular Space
CD44	CD44 molecule (IN blood group)	CD44	2.51	Up	other	Plasma Membrane
COL1A1	collagen type I alpha 1 chain	COL1A1	2.72	Up	other	Extracellular Space
CYP1B1	cytochrome P450 family 1 subfamily B member 1	CYP1B1	2.82	Down	enzyme	Cytoplasm
LGALS3	galectin 3	LGALS3	2.22	- -	other	Extracellular Space
LYN	LYN proto-oncogene, Src family tyrosine kinase	LYN	3.47	Up	kinase	Cytoplasm
MDK	midkine	MDK	1.24	Up	growth factor	Extracellular Space
NEDD4L	NEDD4 like E3 ubiquitin protein ligase	NEDD4L	-0.86	Down	enzyme	Cytoplasm
SERPINE1	serpin family E member 1	SERPINE1	3.82	Up	other	Extracellular Space
TNC	tenascin C	TNC	2.13	- -	other	Extracellular Space

## Sheet: SMAD3
SMAD3	Entrez Gene	Identifier	Expr Log Ratio	Expected	Molecule Type	Location
COL1A1	collagen type I alpha 1 chain	COL1A1	2.72	Up	other	Extracellular Space
COL4A1	collagen type IV alpha 1 chain	COL4A1	2.4	Up	other	Extracellular Space
S1PR3	sphingosine-1-phosphate receptor 3	S1PR3	2.78	Up	G-protein coupled receptor	Plasma Membrane
SERPINE1	serpin family E member 1	SERPINE1	3.82	Up	other	Extracellular Space
TAGLN	transgelin	TAGLN	2.19	Up	other	Cytoplasm
TNC	tenascin C	TNC	2.13	Up	other	Extracellular Space

## Sheet: TGFB1
Name	Entrez Gene	Identifier	Expr Log Ratio	Expected	Molecule Type	Location
ANXA2	annexin A2	ANXA2	1.62	Up	other	Plasma Membrane
B2M	beta-2-microglobulin	B2M	1.4	- -	transmembrane receptor	Plasma Membrane
CD44	CD44 molecule (IN blood group)	CD44	2.51	Up	other	Plasma Membrane
COL1A1	collagen type I alpha 1 chain	COL1A1	2.72	Up	other	Extracellular Space
COL4A1	collagen type IV alpha 1 chain	COL4A1	2.4	Up	other	Extracellular Space
COL5A1	collagen type V alpha 1 chain	COL5A1	1.55	Up	other	Extracellular Space
DHCR24	24-dehydrocholesterol reductase	DHCR24	-1.37	Down	enzyme	Cytoplasm
FOXM1	forkhead box M1	FOXM1	-2.45	Up	transcription regulator	Nucleus
GFAP	glial fibrillary acidic protein	GFAP	1.34	Down	other	Cytoplasm
GJA1	gap junction protein alpha 1	GJA1	2.14	Up	transporter	Plasma Membrane
HAT1	histone acetyltransferase 1	HAT1	1.65	- -	enzyme	Nucleus
HLA-DRA	major histocompatibility complex, class II, DR alpha	HLA-DRA	2.62	Up	transmembrane receptor	Plasma Membrane
IGFBP3	insulin like growth factor binding protein 3	IGFBP3	5.19	Up	other	Extracellular Space
IGFBP7	insulin like growth factor binding protein 7	IGFBP7	2.28	Up	transporter	Extracellular Space
LDB1	LIM domain binding 1	LDB1	1.89	- -	transcription regulator	Nucleus
LGALS3	galectin 3	LGALS3	2.22	Down	other	Extracellular Space
LOXL2	lysyl oxidase like 2	LOXL2	3.31	Up	enzyme	Nucleus
PLOD1	procollagen-lysine,2-oxoglutarate 5-dioxygenase 1	PLOD1	-2.01	Up	enzyme	Cytoplasm
RFLNB	refilin B	RFLNB	1.71	Up	other	Unknown
S100A11	S100 calcium binding protein A11	S100A11	2.18	Up	other	Cytoplasm
S1PR3	sphingosine-1-phosphate receptor 3	S1PR3	2.78	Up	G-protein coupled receptor	Plasma Membrane
SCD	stearoyl-CoA desaturase	SCD	-0.86	Up	enzyme	Cytoplasm
SDC4	syndecan 4	SDC4	3.3	- -	other	Plasma Membrane
SERPINE1	serpin family E member 1	SERPINE1	3.82	Up	other	Extracellular Space
SMOC2	SPARC related modular calcium binding 2	SMOC2	3.23	- -	other	Extracellular Space
TAGLN	transgelin	TAGLN	2.19	Up	other	Cytoplasm
TAGLN2	transgelin 2	TAGLN2	1.51	Up	other	Cytoplasm
TNC	tenascin C	TNC	2.13	Up	other	Extracellular Space
TUBA1A	tubulin alpha 1a	TUBA1A	-0.86	Up	other	Cytoplasm

[truncated: 19 more sheets: AGT, Inflammatory response, CR1L, SORL1, Chemotaxis, Formation of filopodia, SPDEF, Migration of conn tissue cells, TNF, Invasion of cells, Cell move of tumor cell lines, Homing of cells, Cell movement, F2, IL1B, Proliferation of neuroglia, IL2, Migration of monocytes, HIF1A]
